# Supplementary material for: (+)-Methyl 3β-acet­oxy-13-carb­oxy-19-hy­droxy-11-oxo-C-norolean-18-en-30-oate γ-lactone
Source: Acta Crystallogr Sect E Struct Rep Online. 2010 Sep 18;66(Pt 10):o2597–8. doi: 10.1107/S1600536810036901 (PMC2983216; doi:10.1107/S1600536810036901)
Supplement: Supplementary file 2 [file e-66-o2597-Isup2.hkl]

# 
# h,k,l, Fc-squared, Fo-squared, sigma(Fo-squared) and status flag 
# 
data_I
_shelx_title ' 1359 in P2(1)2(1)2(1), C33 H46 O7, merg3' 
_shelx_refln_list_code          4 
_shelx_F_calc_maximum      167.58 
_exptl_crystal_F_000      1200.00 
_reflns_d_resolution_high  0.7108 
 
loop_ 
 _symmetry_equiv_pos_as_xyz 
 'x, y, z' 
 '-x+1/2, -y, z+1/2' 
 '-x, y+1/2, -z+1/2' 
 'x+1/2, -y+1/2, -z' 
 
_cell_length_a     7.6310 
_cell_length_b    16.7922 
_cell_length_c    22.3822 
_cell_angle_alpha  90.000 
_cell_angle_beta   90.000 
_cell_angle_gamma  90.000 
 
_shelx_F_squared_multiplier     1.000 
 
loop_ 
 _refln_index_h 
 _refln_index_k 
 _refln_index_l 
 _refln_F_squared_calc 
 _refln_F_squared_meas 
 _refln_F_squared_sigma 
 _refln_observed_status 
   2   0   0     6133.47     6429.46     97.71 o 
   4   0   0     2868.15     2904.58     40.65 o 
   6   0   0      991.87      875.29     14.91 o 
   8   0   0       10.65        8.57      1.47 o 
  10   0   0      254.08      283.63      7.97 o 
   1   1   0     3161.51     2499.81     76.95 o 
   2   1   0     2331.68     2368.34     23.04 o 
   3   1   0     1134.11     1161.80     12.50 o 
   4   1   0      838.33      867.38      8.81 o 
   5   1   0      127.18      116.27      1.62 o 
   6   1   0      910.27      909.33     10.95 o 
   7   1   0        4.44        6.21      1.36 o 
   8   1   0        4.76        4.19      1.01 o 
   9   1   0      224.21      231.72      4.67 o 
  10   1   0       14.24       13.43      2.11 o 
   2   2   0    13707.24    13899.75    139.13 o 
   3   2   0     1084.31     1273.36     11.47 o 
   4   2   0     1909.26     2069.45     20.58 o 
   5   2   0     1152.17     1208.91     12.31 o 
   6   2   0     1412.67     1340.32     14.66 o 
   7   2   0      961.03      892.39     10.97 o 
   8   2   0      106.12      101.90      2.41 o 
   9   2   0      119.11      117.26      3.10 o 
  10   2   0        0.00       -1.97      1.85 o 
   1   3   0     1231.38     1273.23     13.00 o 
   2   3   0      242.39      316.19      3.98 o 
   3   3   0     6264.15     6594.18     77.38 o 
   4   3   0      528.61      538.15      5.68 o 
   5   3   0     1984.75     2030.72     20.51 o 
   6   3   0      111.53      111.89      2.11 o 
   7   3   0       62.88       60.06      1.90 o 
   8   3   0      106.26       97.08      2.43 o 
   9   3   0       11.99       10.62      1.34 o 
  10   3   0       24.68       29.43      2.48 o 
   0   4   0     1555.28     1680.91     24.38 o 
   1   4   0     4460.05     4425.10     47.90 o 
   2   4   0     2336.89     2214.24     26.73 o 
   3   4   0      579.97      681.41      7.48 o 
   4   4   0     2902.79     3146.28     29.90 o 
   5   4   0     2374.31     2289.77     23.09 o 
   6   4   0      435.40      462.07      5.98 o 
   7   4   0      538.72      550.72      7.79 o 
   8   4   0        0.36        0.44      1.15 o 
   9   4   0      147.73      136.79      3.51 o 
  10   4   0      164.77      165.31      5.70 o 
   1   5   0      717.71      610.96      6.83 o 
   2   5   0      713.01      627.50      6.53 o 
   3   5   0      525.11      571.46      6.81 o 
   4   5   0      585.12      558.76      5.94 o 
   5   5   0      652.81      689.32      8.89 o 
   6   5   0     2746.30     2720.35     34.52 o 
   7   5   0        2.10        1.16      1.03 o 
   8   5   0      352.18      341.67      7.03 o 
   9   5   0       16.31       21.17      1.76 o 
  10   5   0      511.62      514.98     10.21 o 
   0   6   0     2099.16     1870.22     27.10 o 
   1   6   0     7933.20     8539.94     92.57 o 
   2   6   0      611.05      649.33      6.81 o 
   3   6   0        0.66       -0.56      0.46 o 
   4   6   0     1292.35     1346.17     13.78 o 
   5   6   0      510.46      509.21      6.41 o 
   6   6   0     2579.47     2687.57     34.14 o 
   7   6   0       31.03       32.64      1.80 o 
   8   6   0       18.33       14.48      1.58 o 
   9   6   0       29.53       27.50      1.90 o 
  10   6   0        7.32        7.19      1.83 o 
   1   7   0     4598.33     5045.80     54.63 o 
   2   7   0      654.76      661.31      7.51 o 
   3   7   0     1691.60     1851.19     18.97 o 
   4   7   0     1949.10     2031.67     20.72 o 
   5   7   0      659.76      698.37      7.96 o 
   6   7   0      183.47      170.90      3.53 o 
   7   7   0      177.76      182.89      3.82 o 
   8   7   0      288.04      273.94      5.25 o 
   9   7   0      460.61      467.03      8.07 o 
  10   7   0        7.94        8.45      2.78 o 
   0   8   0     2726.66     2514.96     36.43 o 
   1   8   0     1600.43     1522.12     15.62 o 
   2   8   0      527.14      594.78      6.81 o 
   3   8   0     1031.54     1037.96     10.79 o 
   4   8   0       34.10       52.57      1.33 o 
   5   8   0     5883.73     5761.65     66.59 o 
   6   8   0      225.40      191.00      3.81 o 
   7   8   0        3.86        4.85      1.29 o 
   8   8   0      584.18      560.73      9.21 o 
   9   8   0      310.74      319.29      7.27 o 
  10   8   0       72.16       67.14      5.46 o 
   1   9   0      119.82      129.48      2.61 o 
   2   9   0     2755.82     2973.80     32.46 o 
   3   9   0      676.76      744.56      8.50 o 
   4   9   0      478.64      509.14      6.53 o 
   5   9   0       59.59       56.24      1.57 o 
   6   9   0      118.66       96.84      2.63 o 
   7   9   0      235.55      217.01      4.39 o 
   8   9   0       51.16       53.05      2.25 o 
   9   9   0       25.07       22.76      1.98 o 
   0  10   0       73.01       89.62      1.92 o 
   1  10   0     2830.96     2791.72     28.47 o 
   2  10   0      131.71      130.10      1.97 o 
   3  10   0        1.33        3.83      0.69 o 
   4  10   0      623.14      596.83     11.17 o 
   5  10   0       10.10        8.48      0.84 o 
   6  10   0      712.32      716.49     10.07 o 
   7  10   0       75.88       66.93      2.45 o 
   8  10   0       24.69       23.19      1.87 o 
   9  10   0       75.09       80.09      4.98 o 
   1  11   0      280.90      295.24      3.45 o 
   2  11   0       55.67       66.46      1.39 o 
   3  11   0      203.54      146.06      2.24 o 
   4  11   0       12.53       10.95      0.98 o 
   5  11   0        4.14        5.83      0.98 o 
   6  11   0      473.72      467.61      6.38 o 
   7  11   0       69.61       60.21      3.35 o 
   8  11   0      565.18      580.16     13.54 o 
   9  11   0      131.24      138.51      3.83 o 
   0  12   0       57.25       53.17      3.80 o 
   1  12   0        2.19        1.41      0.58 o 
   2  12   0      203.40      207.73      2.87 o 
   3  12   0     2460.15     2538.11     29.98 o 
   4  12   0      529.75      442.50      6.97 o 
   5  12   0      857.75      776.68      9.80 o 
   6  12   0        0.07        3.87      1.15 o 
   7  12   0      142.13      151.71      3.68 o 
   8  12   0      209.88      205.89      4.59 o 
   9  12   0       11.66       12.64      8.34 o 
   1  13   0      402.20      360.56      4.53 o 
   2  13   0       41.54       46.16      1.29 o 
   3  13   0      437.88      403.45      5.93 o 
   4  13   0     1030.11      956.35     11.84 o 
   5  13   0       69.42       53.24      1.71 o 
   6  13   0      133.15      143.84      3.08 o 
   7  13   0       33.41       41.52      2.12 o 
   8  13   0        0.32        2.30      1.66 o 
   0  14   0     1481.33     1323.22     23.02 o 
   1  14   0       79.39       79.39      1.87 o 
   2  14   0      113.69      106.32      2.41 o 
   3  14   0       60.32       72.48      1.86 o 
   4  14   0     1349.99     1321.17     16.10 o 
   5  14   0      181.38      184.81      3.18 o 
   6  14   0       22.89       25.74      1.58 o 
   7  14   0      150.87      150.83      3.77 o 
   8  14   0       15.28       14.80      1.87 o 
   1  15   0        3.43        1.36      0.95 o 
   2  15   0     1000.73      906.69     12.41 o 
   3  15   0       35.89       32.02      1.54 o 
   4  15   0      152.39      129.32      2.55 o 
   5  15   0        2.09        3.41      1.09 o 
   6  15   0      338.85      336.60      5.55 o 
   7  15   0       74.02       79.23      2.84 o 
   8  15   0       60.59       69.24      3.97 o 
   0  16   0     1284.60     1209.96     21.29 o 
   1  16   0     1579.48     1634.19     19.90 o 
   2  16   0        5.30        7.67      1.39 o 
   3  16   0      317.95      310.82      5.06 o 
   4  16   0       15.27       18.02      1.41 o 
   5  16   0       23.13       22.68      1.54 o 
   6  16   0       55.28       56.42      2.10 o 
   7  16   0       21.86       23.83      2.41 o 
   1  17   0       97.98       94.71      2.40 o 
   2  17   0       39.79       43.03      1.74 o 
   3  17   0      331.74      294.74      4.93 o 
   4  17   0       11.59       10.69      1.41 o 
   5  17   0      699.62      721.58     11.59 o 
   6  17   0       11.44       12.08      1.97 o 
   7  17   0       17.07       19.14      3.16 o 
   0  18   0       70.01       62.93      2.67 o 
   1  18   0      175.33      171.72      3.60 o 
   2  18   0      106.52      121.14      2.82 o 
   3  18   0        0.53        0.40      1.53 o 
   4  18   0       97.57       92.77      2.62 o 
   5  18   0       29.03       34.07      2.06 o 
   6  18   0       31.52       36.12      2.51 o 
   1  19   0      112.86      110.81      4.14 o 
   2  19   0       68.54       64.07      2.17 o 
   3  19   0       10.42        7.53      1.41 o 
   4  19   0        9.53       15.07      1.56 o 
   5  19   0      510.48      510.65      8.84 o 
   6  19   0        0.98        3.99      2.66 o 
   0  20   0      422.26      429.18     10.62 o 
   1  20   0        0.06        1.12      1.30 o 
   2  20   0      114.40      129.20      3.53 o 
   3  20   0       38.10       38.38      1.91 o 
   4  20   0       47.44       55.07      2.19 o 
   5  20   0       65.21       67.65      3.05 o 
   1  21   0       11.16       12.90      1.96 o 
   2  21   0       49.61       52.75      2.75 o 
   3  21   0       76.59       78.33      2.96 o 
   4  21   0       45.10       47.89      2.16 o 
   0  22   0      275.00      248.16      7.32 o 
   1  22   0     1027.41     1035.07     16.09 o 
   2  22   0       71.30       70.46      2.85 o 
   3  22   0       37.99       38.06      2.05 o 
   1  23   0      132.08      138.26      5.38 o 
   2  23   0       42.28       50.69      3.22 o 
   2   0   1       93.41      107.64      1.26 o 
   3   0   1        2.23        0.37      0.35 o 
   4   0   1      490.67      610.65      6.30 o 
   5   0   1      249.18      271.79      3.11 o 
   6   0   1     1059.16     1009.85     12.07 o 
   7   0   1     2362.53     2243.60     26.13 o 
   8   0   1       46.06       45.33      1.66 o 
   9   0   1       50.45       56.13      2.10 o 
  10   0   1      427.82      464.03      8.13 o 
   1   1   1    10359.38     8576.54    288.79 o 
   2   1   1     2681.87     2803.42     20.40 o 
   3   1   1     5127.95     5283.05     36.74 o 
   4   1   1      229.73      264.12      2.15 o 
   5   1   1      538.41      613.47      4.40 o 
   6   1   1      475.01      483.69      4.36 o 
   7   1   1       35.52       35.57      0.90 o 
   8   1   1       45.48       44.55      1.23 o 
   9   1   1       40.93       44.02      1.45 o 
  10   1   1      226.49      240.60      3.38 o 
   1   2   1    10238.42     9818.24     72.46 o 
   2   2   1    10630.52    10736.15     71.52 o 
   3   2   1      916.96      964.23      6.91 o 
   4   2   1       62.61       63.49      0.75 o 
   5   2   1       28.17       33.75      0.61 o 
   6   2   1     2162.33     2047.45     16.89 o 
   7   2   1      519.43      486.76      4.50 o 
   8   2   1       83.38       76.23      1.52 o 
   9   2   1      304.35      308.73      3.81 o 
  10   2   1       41.94       43.56      1.73 o 
   0   3   1    17067.84    15867.55    300.35 o 
   1   3   1     1992.52     1946.30     13.93 o 
   2   3   1     4531.53     4769.05     34.84 o 
   3   3   1     1295.55     1395.54      9.67 o 
   4   3   1     1393.63     1555.33     10.81 o 
   5   3   1      100.40      100.26      1.08 o 
   6   3   1      257.61      252.49      2.57 o 
   7   3   1      379.87      356.59      3.63 o 
   8   3   1      240.63      223.80      2.78 o 
   9   3   1      168.67      174.78      2.62 o 
  10   3   1      343.44      367.03      5.56 o 
   0   4   1    28082.01    25875.44    385.84 o 
   1   4   1     4519.68     4509.12     33.35 o 
   2   4   1     1532.66     1541.94     11.09 o 
   3   4   1      728.36      794.82      5.81 o 
   4   4   1      673.32      695.91      5.14 o 
   5   4   1      272.68      313.63      2.53 o 
   6   4   1      952.15      887.87      8.20 o 
   7   4   1     1451.36     1361.65     12.61 o 
   8   4   1       47.38       46.81      1.27 o 
   9   4   1      209.01      209.09      3.28 o 
  10   4   1       63.02       57.89      2.10 o 
   0   5   1     1824.04     1841.06     21.58 o 
   1   5   1      279.69      361.29      2.83 o 
   2   5   1     1687.45     1866.04     13.41 o 
   3   5   1     2534.56     2791.69     21.41 o 
   4   5   1      998.53     1034.52      7.54 o 
   5   5   1     1075.38     1063.45      7.78 o 
   6   5   1     2002.63     2001.95     17.32 o 
   7   5   1      105.58       90.68      1.60 o 
   8   5   1      100.96       99.27      2.03 o 
   9   5   1       95.38       96.92      2.15 o 
  10   5   1      382.38      387.50      5.39 o 
   0   6   1     4555.23     4782.77     48.70 o 
   1   6   1     3452.05     3612.86     26.75 o 
   2   6   1     6481.15     6976.70     51.50 o 
   3   6   1     4377.52     4711.30     33.57 o 
   4   6   1     1042.97     1053.56      7.46 o 
   5   6   1      182.63      166.55      1.61 o 
   6   6   1      171.70      157.30      2.79 o 
   7   6   1      281.74      275.56      3.57 o 
   8   6   1      422.56      393.19      4.83 o 
   9   6   1        7.46        5.10      1.28 o 
  10   6   1        0.23        0.37      1.27 o 
   0   7   1     3599.71     3999.59     40.73 o 
   1   7   1     2755.99     2926.74     21.73 o 
   2   7   1     1261.03     1410.76     10.99 o 
   3   7   1     3050.54     3209.39     23.01 o 
   4   7   1      435.09      462.22      3.56 o 
   5   7   1      107.12      105.99      1.23 o 
   6   7   1     1137.81     1174.88     11.55 o 
   7   7   1       42.62       42.53      1.33 o 
   8   7   1      127.81      132.43      2.38 o 
   9   7   1       69.54       71.73      1.96 o 
  10   7   1       99.56      105.05      3.41 o 
   0   8   1      398.90      422.69      5.56 o 
   1   8   1     1542.60     1605.99     11.64 o 
   2   8   1      278.50      286.37      2.57 o 
   3   8   1      705.34      721.78      5.77 o 
   4   8   1       20.39       22.06      0.60 o 
   5   8   1       95.33       87.56      1.27 o 
   6   8   1      149.12      124.86      1.86 o 
   7   8   1       10.23       15.75      1.04 o 
   8   8   1       48.85       45.23      1.47 o 
   9   8   1        4.21        4.22      1.14 o 
  10   8   1       13.84       13.64      2.86 o 
   0   9   1      395.38      375.97      4.15 o 
   1   9   1      623.19      649.82      5.03 o 
   2   9   1      522.89      541.92      4.44 o 
   3   9   1      205.80      218.13      2.05 o 
   4   9   1      607.05      592.41      5.09 o 
   5   9   1       36.87       51.79      1.08 o 
   6   9   1      277.22      243.23      3.04 o 
   7   9   1       26.69       31.79      1.28 o 
   8   9   1      311.84      322.89      4.24 o 
   9   9   1      325.22      340.22      4.56 o 
   0  10   1       34.25       28.78      0.78 o 
   1  10   1      189.08      212.82      1.83 o 
   2  10   1      236.61      234.40      2.16 o 
   3  10   1       87.17       83.21      1.27 o 
   4  10   1      718.21      685.05      6.07 o 
   5  10   1      111.44      101.33      1.46 o 
   6  10   1      452.18      430.31      4.79 o 
   7  10   1       29.14       42.26      1.39 o 
   8  10   1      127.30      123.49      2.83 o 
   9  10   1      237.14      246.73      3.71 o 
   0  11   1       53.20       46.45      1.05 o 
   1  11   1      581.41      629.93      4.80 o 
   2  11   1      451.16      430.50      3.79 o 
   3  11   1      163.78      165.02      1.95 o 
   4  11   1      197.48      164.83      1.94 o 
   5  11   1     2147.57     2106.07     16.99 o 
   6  11   1       55.89       48.97      1.89 o 
   7  11   1      104.79      100.50      2.58 o 
   8  11   1       69.62       67.51      1.91 o 
   9  11   1        0.75       -0.52      1.17 o 
   0  12   1       44.83       44.58      1.70 o 
   1  12   1       52.06       47.49      0.88 o 
   2  12   1       35.64       40.29      0.82 o 
   3  12   1      104.68      101.49      1.38 o 
   4  12   1     1008.79      940.12      8.20 o 
   5  12   1      111.98      109.47      1.61 o 
   6  12   1       43.98       43.73      1.29 o 
   7  12   1       79.31       68.28      1.82 o 
   8  12   1      321.74      313.07      4.25 o 
   9  12   1       23.45       30.21      2.47 o 
   0  13   1       26.87       26.02      1.08 o 
   1  13   1      273.46      260.07      2.55 o 
   2  13   1      186.41      142.11      1.60 o 
   3  13   1      707.96      691.85      6.18 o 
   4  13   1       51.10       48.26      1.13 o 
   5  13   1      249.03      250.57      2.73 o 
   6  13   1      282.41      269.98      3.27 o 
   7  13   1      235.89      236.69      3.43 o 
   8  13   1       98.27       96.66      2.26 o 
   0  14   1      266.15      231.21      3.51 o 
   1  14   1      524.99      496.64      4.63 o 
   2  14   1     1011.00      993.37      9.09 o 
   3  14   1     1061.04     1005.66      8.78 o 
   4  14   1      845.79      759.55      6.81 o 
   5  14   1      254.44      251.54      2.77 o 
   6  14   1       17.35       23.67      1.10 o 
   7  14   1      209.93      220.16      3.38 o 
   8  14   1       28.98       26.44      1.45 o 
   0  15   1       19.04       20.98      2.90 o 
   1  15   1      583.35      521.78      4.87 o 
   2  15   1      510.07      512.90      5.28 o 
   3  15   1      348.25      308.94      3.32 o 
   4  15   1       17.47       25.89      0.97 o 
   5  15   1      348.55      330.51      3.59 o 
   6  15   1      137.76      128.34      2.14 o 
   7  15   1       51.99       53.62      2.11 o 
   8  15   1       75.45       79.24      3.14 o 
   0  16   1     1020.47      892.32     11.33 o 
   1  16   1      275.30      253.56      2.86 o 
   2  16   1       31.51       25.96      1.01 o 
   3  16   1      246.33      251.20      3.05 o 
   4  16   1      125.37      129.35      2.05 o 
   5  16   1        1.88        0.03      0.82 o 
   6  16   1        2.53        3.32      1.05 o 
   7  16   1      219.14      226.92      4.00 o 
   0  17   1      113.31       98.86      3.53 o 
   1  17   1      256.13      256.79      3.08 o 
   2  17   1       57.49       55.12      1.87 o 
   3  17   1       55.41       60.39      1.48 o 
   4  17   1       51.44       55.94      1.44 o 
   5  17   1       27.88       30.44      1.30 o 
   6  17   1       65.93       80.45      1.81 o 
   7  17   1      199.22      205.16      3.77 o 
   0  18   1      381.24      363.55      5.77 o 
   1  18   1      522.57      464.53      4.95 o 
   2  18   1      128.41      128.17      2.06 o 
   3  18   1       23.18       22.05      1.08 o 
   4  18   1       29.34       30.33      1.22 o 
   5  18   1      223.42      220.93      3.16 o 
   6  18   1       71.38       70.52      2.00 o 
   0  19   1      315.63      320.88      5.93 o 
   1  19   1        9.55       10.52      0.98 o 
   2  19   1       32.93       33.07      1.20 o 
   3  19   1       15.72       17.05      1.09 o 
   4  19   1       47.55       52.93      1.49 o 
   5  19   1      111.60      111.67      2.38 o 
   6  19   1       56.86       55.06      2.50 o 
   0  20   1      216.14      208.13      3.98 o 
   1  20   1      279.46      283.24      3.65 o 
   2  20   1      102.58      106.33      2.15 o 
   3  20   1       24.72       30.03      1.30 o 
   4  20   1      183.77      177.11      2.68 o 
   5  20   1       39.71       46.48      1.70 o 
   0  21   1        0.70        2.27      2.71 o 
   1  21   1       76.37       81.33      2.04 o 
   2  21   1       89.64       97.77      1.99 o 
   3  21   1       38.76       35.20      1.38 o 
   4  21   1      253.60      262.78      3.47 o 
   0  22   1      437.53      441.48      7.80 o 
   1  22   1       55.34       54.76      1.76 o 
   2  22   1      755.78      773.61      8.83 o 
   3  22   1      113.69      116.81      2.24 o 
   0  23   1      101.14      124.19      4.80 o 
   1  23   1      108.48      105.94      3.15 o 
   2  23   1       49.33       52.82      2.71 o 
   1   0   2    12538.09    10138.30    264.95 o 
   2   0   2     1224.71     1304.59     13.94 o 
   3   0   2       80.30      108.04      1.47 o 
   4   0   2      348.68      299.48      3.28 o 
   5   0   2       52.71       70.61      1.36 o 
   6   0   2     1211.93     1117.17     12.27 o 
   7   0   2     1955.15     1910.76     22.37 o 
   8   0   2      112.97      110.94      2.36 o 
   9   0   2        2.47        4.27      1.51 o 
  10   0   2      899.21      933.90     14.64 o 
   1   1   2     1173.58     1174.42     16.82 o 
   2   1   2      979.59     1028.26      7.31 o 
   3   1   2      502.04      625.25      4.53 o 
   4   1   2      102.35      118.90      1.12 o 
   5   1   2      170.35      161.61      1.52 o 
   6   1   2      194.08      196.43      1.93 o 
   7   1   2      434.01      409.44      3.87 o 
   8   1   2       73.66       67.91      1.47 o 
   9   1   2      354.70      363.50      4.55 o 
  10   1   2      403.52      418.94      5.00 o 
   0   2   2      623.36      517.27     34.95 o 
   1   2   2      102.21      126.01      1.00 o 
   2   2   2     1132.92     1072.34      7.64 o 
   3   2   2      538.34      575.20      4.76 o 
   4   2   2     1854.91     2112.21     14.98 o 
   5   2   2      260.62      280.18      2.27 o 
   6   2   2      523.07      506.45      4.36 o 
   7   2   2     1429.14     1331.21     11.24 o 
   8   2   2      191.71      186.86      2.46 o 
   9   2   2      262.67      267.67      3.44 o 
  10   2   2       11.03       11.29      1.32 o 
   0   3   2      482.45      480.45      5.00 o 
   1   3   2     1843.15     1824.21     13.06 o 
   2   3   2     2257.63     2495.65     19.49 o 
   3   3   2     4721.23     5188.52     36.50 o 
   4   3   2       67.23       58.71      0.77 o 
   5   3   2      143.94      131.41      1.27 o 
   6   3   2      828.73      780.22      6.48 o 
   7   3   2      190.87      168.29      2.11 o 
   8   3   2      606.91      579.72      6.17 o 
   9   3   2      228.79      237.49      3.19 o 
  10   3   2      274.79      275.43      4.54 o 
   0   4   2     2402.79     2314.29     23.59 o 
   1   4   2     5615.22     5764.07     41.20 o 
   2   4   2     2826.79     2906.06     20.73 o 
   3   4   2     1003.24     1089.40      8.11 o 
   4   4   2      134.89      126.47      1.20 o 
   5   4   2     1044.82     1056.72      7.72 o 
   6   4   2      272.03      267.03      2.68 o 
   7   4   2      403.16      404.25      4.23 o 
   8   4   2       67.70       70.38      1.52 o 
   9   4   2      369.61      372.42      4.73 o 
  10   4   2      240.87      252.45      4.31 o 
   0   5   2       35.81       49.81      1.43 o 
   1   5   2     4762.64     4908.12     36.25 o 
   2   5   2     1048.61     1127.15      8.17 o 
   3   5   2     1178.47     1301.87      9.53 o 
   4   5   2     1931.74     2063.97     14.74 o 
   5   5   2      716.62      717.62      5.36 o 
   6   5   2      874.89      770.22      6.84 o 
   7   5   2      309.49      315.67      3.49 o 
   8   5   2       12.06       11.88      1.06 o 
   9   5   2      425.39      426.10      5.26 o 
  10   5   2       16.26       13.93      1.43 o 
   0   6   2      867.38      857.72      8.91 o 
   1   6   2     3524.52     3787.61     27.99 o 
   2   6   2      253.79      217.34      1.77 o 
   3   6   2      121.10      107.38      1.12 o 
   4   6   2     1424.42     1450.97     10.49 o 
   5   6   2      202.15      183.46      1.73 o 
   6   6   2      307.56      317.33      3.11 o 
   7   6   2      366.71      345.80      4.26 o 
   8   6   2      145.04      144.93      2.46 o 
   9   6   2       72.46       75.44      1.97 o 
  10   6   2       20.69       25.06      1.61 o 
   0   7   2      860.88     1022.52     11.96 o 
   1   7   2      765.78      769.48      6.20 o 
   2   7   2     1948.30     2148.86     16.01 o 
   3   7   2      960.57     1058.59      7.75 o 
   4   7   2       40.19       56.22      0.78 o 
   5   7   2      170.57      182.58      1.74 o 
   6   7   2      109.88      107.17      1.70 o 
   7   7   2       42.75       32.24      1.52 o 
   8   7   2      245.31      236.81      3.64 o 
   9   7   2      259.26      249.24      3.63 o 
  10   7   2       37.48       42.64      3.29 o 
   0   8   2      115.11      139.27      2.13 o 
   1   8   2     2072.29     2295.04     16.53 o 
   2   8   2     2990.81     3182.10     23.62 o 
   3   8   2      251.99      266.64      2.28 o 
   4   8   2     1748.70     1788.77     13.38 o 
   5   8   2     2623.76     2443.79     19.40 o 
   6   8   2       40.14       45.60      1.24 o 
   7   8   2       65.03       61.97      1.63 o 
   8   8   2       42.69       40.78      1.43 o 
   9   8   2      212.41      206.92      3.25 o 
  10   8   2       44.98       38.86      4.54 o 
   0   9   2      643.61      669.74      7.11 o 
   1   9   2     3562.58     3689.53     25.65 o 
   2   9   2      510.04      565.00      4.62 o 
   3   9   2     1583.29     1644.45     12.87 o 
   4   9   2     1515.45     1453.09     11.85 o 
   5   9   2      383.86      377.03      3.58 o 
   6   9   2       42.61       31.94      1.37 o 
   7   9   2       84.96       91.73      1.93 o 
   8   9   2      239.21      236.35      3.41 o 
   9   9   2      163.15      171.53      2.94 o 
   0  10   2       38.23       44.17      0.95 o 
   1  10   2      155.54      180.23      2.16 o 
   2  10   2     1775.00     1877.82     14.63 o 
   3  10   2      564.97      607.73      5.20 o 
   4  10   2      293.81      309.96      2.93 o 
   5  10   2      145.63      130.87      1.63 o 
   6  10   2      661.25      602.80      6.38 o 
   7  10   2       38.60       35.80      1.34 o 
   8  10   2      104.76       95.37      2.14 o 
   9  10   2        8.70       10.23      1.30 o 
   0  11   2        8.52       11.25      0.57 o 
   1  11   2      263.32      293.23      2.43 o 
   2  11   2      585.62      584.47      4.83 o 
   3  11   2      231.42      242.13      2.47 o 
   4  11   2        3.26        6.55      0.65 o 
   5  11   2      378.46      329.10      3.15 o 
   6  11   2      918.45      897.43      9.15 o 
   7  11   2      521.90      516.29      5.76 o 
   8  11   2        6.05        5.40      1.13 o 
   9  11   2       20.27       21.38      1.46 o 
   0  12   2     3322.08     3319.02     39.66 o 
   1  12   2       27.77       41.20      0.82 o 
   2  12   2      284.25      282.86      2.59 o 
   3  12   2      290.17      262.00      2.67 o 
   4  12   2      356.05      340.98      3.36 o 
   5  12   2      484.29      450.58      4.28 o 
   6  12   2      318.85      294.46      4.08 o 
   7  12   2       15.26       17.42      1.10 o 
   8  12   2       72.25       70.86      1.96 o 
   9  12   2      345.58      331.11     13.98 o 
   0  13   2      238.28      228.47      3.69 o 
   1  13   2       66.01       70.66      1.15 o 
   2  13   2      537.85      486.04      4.31 o 
   3  13   2      994.53      942.22      7.92 o 
   4  13   2      263.26      251.00      2.68 o 
   5  13   2      223.40      233.38      2.58 o 
   6  13   2      632.01      648.59      6.90 o 
   7  13   2      551.71      547.75      6.11 o 
   8  13   2      124.48      136.14      2.64 o 
   0  14   2      172.71      170.18      2.84 o 
   1  14   2      502.91      492.29      4.59 o 
   2  14   2       37.99       25.12      0.85 o 
   3  14   2      644.86      604.31      5.51 o 
   4  14   2      147.10      130.34      1.78 o 
   5  14   2      163.42      141.26      1.99 o 
   6  14   2      253.29      254.99      3.39 o 
   7  14   2      105.47      101.45      2.16 o 
   8  14   2       60.43       63.01      1.89 o 
   0  15   2      289.81      280.45      4.14 o 
   1  15   2      120.06      106.22      2.03 o 
   2  15   2     1044.45      983.17      9.05 o 
   3  15   2       19.61       20.62      0.90 o 
   4  15   2       87.95       94.76      1.55 o 
   5  15   2       68.24       72.66      1.53 o 
   6  15   2       51.11       58.00      1.64 o 
   7  15   2       17.54       20.55      1.27 o 
   8  15   2      106.89      110.10      3.15 o 
   0  16   2      401.41      398.62      5.57 o 
   1  16   2     1231.68     1120.10     10.24 o 
   2  16   2       83.73       82.84      1.59 o 
   3  16   2       93.45       96.37      1.74 o 
   4  16   2      187.90      173.31      2.42 o 
   5  16   2      251.21      233.74      2.83 o 
   6  16   2        3.33        1.95      1.02 o 
   7  16   2       39.43       46.23      1.56 o 
   0  17   2        7.21        5.72      1.06 o 
   1  17   2      304.24      303.97      3.33 o 
   2  17   2       86.70       79.64      1.67 o 
   3  17   2      234.11      235.76      2.97 o 
   4  17   2       40.30       39.05      1.33 o 
   5  17   2      121.22      122.09      2.24 o 
   6  17   2      100.40       94.35      2.04 o 
   7  17   2       37.65       41.31      3.09 o 
   0  18   2      389.80      358.35      5.73 o 
   1  18   2      311.59      305.32      3.55 o 
   2  18   2      181.77      180.63      2.50 o 
   3  18   2      143.63      125.23      2.06 o 
   4  18   2       10.94       16.22      1.09 o 
   5  18   2      133.43      135.13      2.39 o 
   6  18   2      186.03      178.32      3.32 o 
   0  19   2       41.01       43.10      1.85 o 
   1  19   2       92.81       94.40      1.82 o 
   2  19   2       67.46       75.66      1.66 o 
   3  19   2       36.19       34.71      1.27 o 
   4  19   2      153.03      144.66      2.35 o 
   5  19   2      229.21      240.74      3.22 o 
   6  19   2       95.93       94.76      5.21 o 
   0  20   2      393.44      390.95      5.61 o 
   1  20   2       69.15       69.39      1.71 o 
   2  20   2       32.83       31.73      1.40 o 
   3  20   2      208.26      198.76      2.81 o 
   4  20   2      343.00      344.33      4.14 o 
   5  20   2       19.30       21.31      1.47 o 
   0  21   2        2.81        1.34      2.36 o 
   1  21   2      138.64      141.48      3.31 o 
   2  21   2      125.43      131.63      2.41 o 
   3  21   2       44.44       51.62      1.53 o 
   4  21   2      143.10      161.68      2.81 o 
   0  22   2      496.90      505.94     15.68 o 
   1  22   2      214.83      219.46      3.42 o 
   2  22   2        2.37        5.36      1.27 o 
   3  22   2      112.70      107.48      2.42 o 
   0  23   2       11.17       24.01      3.86 o 
   1  23   2      292.32      317.61      7.66 o 
   2  23   2       97.92       95.65      3.57 o 
   1   0   3    16284.86    15511.83    163.59 o 
   2   0   3     6735.73     7173.56     75.95 o 
   3   0   3     1291.71     1347.55     14.50 o 
   4   0   3     1674.57     1833.13     19.55 o 
   5   0   3      897.07      883.54      9.72 o 
   6   0   3        4.31        6.53      1.01 o 
   7   0   3      166.39      165.56      2.80 o 
   8   0   3      207.72      207.26      3.71 o 
   9   0   3      113.22      112.64      4.09 o 
  10   0   3      257.09      269.83      5.47 o 
   1   1   3     9958.85     9738.03     68.60 o 
   2   1   3     9596.08    10004.50     72.74 o 
   3   1   3     4283.99     4680.33     32.76 o 
   4   1   3     3529.78     3800.53     26.67 o 
   5   1   3     1970.06     2016.68     14.74 o 
   6   1   3      111.95       99.37      1.23 o 
   7   1   3      264.84      249.84      2.87 o 
   8   1   3       63.18       60.91      1.42 o 
   9   1   3       37.53       40.89      1.27 o 
  10   1   3        4.11        4.27      1.39 o 
   0   2   3     3292.82     3262.87     32.88 o 
   1   2   3     8262.47     8377.00     60.88 o 
   2   2   3     7765.76     7936.56     55.83 o 
   3   2   3     4401.19     4825.01     33.88 o 
   4   2   3     3392.67     3702.91     26.07 o 
   5   2   3      328.49      335.14      2.86 o 
   6   2   3     1100.67     1067.31      8.34 o 
   7   2   3      430.59      393.13      3.92 o 
   8   2   3       26.86       28.37      0.97 o 
   9   2   3      120.39      121.71      2.13 o 
  10   2   3      204.35      210.85      3.53 o 
   0   3   3     1042.06      966.04     11.21 o 
   1   3   3      280.22      301.78      2.54 o 
   2   3   3     1276.18     1334.47      9.82 o 
   3   3   3     2220.44     2574.66     18.87 o 
   4   3   3     1478.27     1514.87     10.81 o 
   5   3   3      334.63      332.77      2.86 o 
   6   3   3      423.30      408.09      3.79 o 
   7   3   3        8.53        9.16      0.75 o 
   8   3   3       25.09       22.64      1.01 o 
   9   3   3      116.58      117.71      2.28 o 
  10   3   3        1.90       -0.05      1.25 o 
   0   4   3     7631.84     7365.00     75.03 o 
   1   4   3      747.07      755.58      5.34 o 
   2   4   3     3769.70     4025.61     28.44 o 
   3   4   3      858.16      917.00      7.08 o 
   4   4   3      191.45      197.08      1.78 o 
   5   4   3     2702.68     2741.66     19.55 o 
   6   4   3       38.32       42.54      0.93 o 
   7   4   3      301.43      262.45      2.93 o 
   8   4   3      447.27      452.06      4.76 o 
   9   4   3       36.63       37.53      1.56 o 
  10   4   3       58.65       60.24      2.56 o 
   0   5   3      149.45      131.06      1.71 o 
   1   5   3     2190.57     2278.11     17.01 o 
   2   5   3     1014.36     1017.69      7.42 o 
   3   5   3     3735.71     4014.62     28.47 o 
   4   5   3      147.99      168.61      1.44 o 
   5   5   3      390.14      455.12      3.80 o 
   6   5   3      234.14      226.66      2.20 o 
   7   5   3      896.47      842.37      9.13 o 
   8   5   3      107.06      111.43      2.13 o 
   9   5   3      358.59      366.26      4.71 o 
  10   5   3       32.19       31.13      1.68 o 
   0   6   3     5159.04     5523.10     60.39 o 
   1   6   3     1992.58     2231.67     16.02 o 
   2   6   3      511.88      535.92      3.90 o 
   3   6   3     1466.85     1559.85     11.27 o 
   4   6   3      268.74      267.88      2.19 o 
   5   6   3      286.30      262.88      2.39 o 
   6   6   3      114.64      119.46      2.29 o 
   7   6   3      769.79      754.68      8.23 o 
   8   6   3       43.57       41.71      1.86 o 
   9   6   3      356.42      356.99      4.64 o 
  10   6   3       50.51       57.45      2.12 o 
   0   7   3      876.03      926.36     12.36 o 
   1   7   3      402.34      402.55      3.27 o 
   2   7   3      461.63      535.88      4.32 o 
   3   7   3        8.40       15.60      0.45 o 
   4   7   3      901.85      919.36      6.99 o 
   5   7   3     1396.07     1372.27     11.10 o 
   6   7   3      304.48      256.01      2.93 o 
   7   7   3       28.05       22.03      1.13 o 
   8   7   3      410.71      408.53      5.01 o 
   9   7   3      247.91      247.91      3.62 o 
  10   7   3      205.32      218.98      6.94 o 
   0   8   3     1430.10     1559.27     18.27 o 
   1   8   3     2671.25     2919.91     20.96 o 
   2   8   3      824.24      885.67      8.59 o 
   3   8   3      741.25      739.31      5.53 o 
   4   8   3      470.03      468.50      3.94 o 
   5   8   3      236.78      229.75      2.41 o 
   6   8   3      322.52      292.31      3.26 o 
   7   8   3      122.48      117.41      2.13 o 
   8   8   3       44.20       40.12      1.79 o 
   9   8   3      103.61      102.52      2.29 o 
  10   8   3      123.31      128.48      4.42 o 
   0   9   3      193.18      203.38      2.58 o 
   1   9   3      125.41      113.82      1.22 o 
   2   9   3      560.40      619.81      4.84 o 
   3   9   3      706.99      720.33      6.06 o 
   4   9   3      854.81      873.96      7.01 o 
   5   9   3      568.86      586.40      5.27 o 
   6   9   3      233.64      234.76      2.98 o 
   7   9   3      675.82      658.58      7.01 o 
   8   9   3      123.42      125.83      2.36 o 
   9   9   3      275.64      277.41      3.96 o 
   0  10   3       14.78       14.40      0.94 o 
   1  10   3     1674.29     1783.09     12.99 o 
   2  10   3      563.42      565.21      4.65 o 
   3  10   3      508.57      516.66      5.04 o 
   4  10   3      370.47      365.84      3.37 o 
   5  10   3       50.12       58.68      1.69 o 
   6  10   3      245.13      266.79      3.30 o 
   7  10   3      262.67      265.78      3.42 o 
   8  10   3       23.43       27.69      1.35 o 
   9  10   3       56.78       54.62      1.76 o 
   0  11   3       20.83       29.20      0.86 o 
   1  11   3      690.67      712.73      5.58 o 
   2  11   3      104.10       93.04      1.22 o 
   3  11   3      804.86      751.88      6.36 o 
   4  11   3      178.20      175.87      1.94 o 
   5  11   3       51.93       59.76      1.25 o 
   6  11   3       17.45       29.96      1.13 o 
   7  11   3       81.48       72.14      1.83 o 
   8  11   3      258.70      276.55      3.87 o 
   9  11   3      390.88      405.76      5.28 o 
   0  12   3       39.96       41.30      1.32 o 
   1  12   3     1844.47     1834.73     13.84 o 
   2  12   3      234.81      232.49      2.31 o 
   3  12   3      422.26      414.86      3.77 o 
   4  12   3      274.45      257.05      3.06 o 
   5  12   3      265.77      258.07      2.87 o 
   6  12   3      119.67      115.45      2.00 o 
   7  12   3      104.86      105.95      2.17 o 
   8  12   3      329.56      331.33      4.44 o 
   9  12   3      162.43      173.04      6.83 o 
   0  13   3       45.75       45.85      1.44 o 
   1  13   3     1448.97     1439.62     11.38 o 
   2  13   3       46.28       62.81      1.09 o 
   3  13   3      583.08      531.00      4.70 o 
   4  13   3      117.86      106.90      1.57 o 
   5  13   3      133.51      153.79      1.98 o 
   6  13   3      434.85      409.66      4.70 o 
   7  13   3      272.28      264.78      3.74 o 
   8  13   3       34.10       40.55      1.60 o 
   0  14   3     3232.54     3082.84     37.02 o 
   1  14   3      120.49      131.89      1.83 o 
   2  14   3      255.38      239.21      2.56 o 
   3  14   3      126.21      138.00      1.78 o 
   4  14   3      176.22      155.04      1.96 o 
   5  14   3       13.19       15.10      0.85 o 
   6  14   3      546.70      542.95      5.97 o 
   7  14   3       35.83       37.57      1.47 o 
   8  14   3      335.81      351.15      5.62 o 
   0  15   3     3796.24     3582.41     42.93 o 
   1  15   3      652.29      615.82      5.88 o 
   2  15   3      158.52      154.36      2.03 o 
   3  15   3      203.81      181.05      2.27 o 
   4  15   3      198.26      175.71      2.17 o 
   5  15   3       49.50       43.68      1.09 o 
   6  15   3      121.93      127.89      2.24 o 
   7  15   3       75.10       80.05      2.05 o 
   8  15   3        5.71        7.90      1.70 o 
   0  16   3        9.86       16.11      1.12 o 
   1  16   3      155.51      146.14      1.98 o 
   2  16   3      355.53      366.73      3.84 o 
   3  16   3       33.95       35.93      1.15 o 
   4  16   3       26.20       27.62      1.35 o 
   5  16   3      405.85      396.67      4.18 o 
   6  16   3      237.76      244.07      3.32 o 
   7  16   3      337.42      353.15      4.70 o 
   0  17   3       50.11       41.11      1.68 o 
   1  17   3      343.44      329.07      3.55 o 
   2  17   3       54.74       52.74      1.36 o 
   3  17   3        5.30        6.21      0.98 o 
   4  17   3      603.75      576.99      6.31 o 
   5  17   3      159.73      158.24      2.41 o 
   6  17   3       71.03       77.78      1.96 o 
   7  17   3        1.80        1.48      1.70 o 
   0  18   3        1.61        1.69      1.20 o 
   1  18   3       73.29       77.37      1.54 o 
   2  18   3      199.36      184.62      2.55 o 
   3  18   3       71.23       74.28      1.67 o 
   4  18   3        5.29        6.69      0.98 o 
   5  18   3      242.93      244.45      3.21 o 
   6  18   3      291.21      295.11      4.82 o 
   0  19   3      419.04      419.29      6.59 o 
   1  19   3      249.44      248.43      3.28 o 
   2  19   3       88.34       80.73      1.72 o 
   3  19   3      179.99      166.89      2.48 o 
   4  19   3       40.50       43.17      1.39 o 
   5  19   3        2.20        0.98      1.18 o 
   6  19   3      454.22      463.46     10.11 o 
   0  20   3      238.96      235.11      3.61 o 
   1  20   3      142.31      141.72      2.40 o 
   2  20   3      117.25      107.17      2.38 o 
   3  20   3       28.77       31.92      1.39 o 
   4  20   3       34.53       32.33      1.46 o 
   5  20   3        1.36        1.16      1.31 o 
   0  21   3       76.67       75.48      2.80 o 
   1  21   3      682.07      663.90      7.25 o 
   2  21   3      159.97      167.24      3.20 o 
   3  21   3      146.04      149.59      2.83 o 
   4  21   3       33.42       31.40      1.51 o 
   0  22   3      136.36      147.48      7.73 o 
   1  22   3      391.48      402.98      5.63 o 
   2  22   3      116.59      121.34      2.58 o 
   3  22   3       24.02       27.04      1.64 o 
   0  23   3      144.17      147.93      7.55 o 
   1  23   3       12.89       17.35      3.63 o 
   2  23   3       71.47       82.30      9.44 o 
   0   0   4     1558.29     1573.79     23.14 o 
   1   0   4      446.99      423.79      4.36 o 
   2   0   4      576.27      591.04      6.07 o 
   3   0   4     8212.83     8837.50     93.30 o 
   4   0   4     1304.18     1506.65     15.22 o 
   5   0   4      307.65      348.91      4.50 o 
   6   0   4     1219.67     1196.65     13.11 o 
   7   0   4       12.12        8.63      1.03 o 
   8   0   4       25.83       23.54      1.94 o 
   9   0   4      375.35      358.57      5.73 o 
  10   0   4       27.36       27.80      1.81 o 
   0   1   4       78.71       88.30      1.33 o 
   1   1   4     4705.87     4688.28     34.65 o 
   2   1   4      980.90      974.39      6.97 o 
   3   1   4     5307.77     5676.47     42.59 o 
   4   1   4     2328.85     2635.48     19.88 o 
   5   1   4      726.62      779.53      6.14 o 
   6   1   4      255.90      261.10      2.77 o 
   7   1   4       48.40       44.88      1.29 o 
   8   1   4       55.12       52.43      1.32 o 
   9   1   4        2.82       -0.63      0.86 o 
  10   1   4      137.14      139.21      2.58 o 
   0   2   4      174.61      176.95      2.69 o 
   1   2   4     4541.47     4565.61     32.18 o 
   2   2   4      427.75      404.80      3.21 o 
   3   2   4      901.27      928.89      7.80 o 
   4   2   4       13.02       13.21      0.46 o 
   5   2   4      293.37      322.21      2.78 o 
   6   2   4      571.80      512.48      4.40 o 
   7   2   4       31.20       28.15      0.91 o 
   8   2   4      116.62      112.55      1.76 o 
   9   2   4       88.00       85.16      1.74 o 
  10   2   4      123.91      118.62      2.60 o 
   0   3   4       93.91       66.60      0.96 o 
   1   3   4      975.18     1070.70      7.86 o 
   2   3   4     1463.38     1643.83     12.05 o 
   3   3   4     2790.29     3098.08     24.98 o 
   4   3   4      401.26      447.04      3.38 o 
   5   3   4     1897.32     1930.65     14.71 o 
   6   3   4      132.60      135.06      1.59 o 
   7   3   4      304.82      279.33      3.01 o 
   8   3   4      156.05      168.03      2.53 o 
   9   3   4      267.77      265.66      3.67 o 
  10   3   4      125.17      121.51      2.67 o 
   0   4   4     6401.85     6624.25     71.61 o 
   1   4   4     6353.23     6318.24     47.85 o 
   2   4   4     1319.26     1468.30     10.79 o 
   3   4   4      517.17      633.44      4.83 o 
   4   4   4      746.84      776.85      5.70 o 
   5   4   4      726.36      708.15      5.88 o 
   6   4   4      104.20       99.23      1.31 o 
   7   4   4      213.02      202.49      2.39 o 
   8   4   4       77.14       79.59      1.59 o 
   9   4   4       19.72       16.95      1.31 o 
  10   4   4      221.76      231.34      3.78 o 
   0   5   4    11802.34    11938.12    168.78 o 
   1   5   4      122.09      151.12      1.30 o 
   2   5   4     1664.62     1880.55     13.42 o 
   3   5   4      402.54      449.16      3.52 o 
   4   5   4      293.40      302.35      2.35 o 
   5   5   4      379.08      376.66      3.36 o 
   6   5   4      371.66      335.31      3.12 o 
   7   5   4      106.94      114.49      1.71 o 
   8   5   4       28.09       28.41      1.25 o 
   9   5   4       58.67       60.06      1.89 o 
  10   5   4       25.14       29.60      1.64 o 
   0   6   4      743.99      891.80     10.37 o 
   1   6   4     2023.74     2200.91     15.62 o 
   2   6   4      950.20      971.53      7.09 o 
   3   6   4      124.87      128.63      1.29 o 
   4   6   4      365.98      377.67      3.27 o 
   5   6   4      134.68      153.30      1.69 o 
   6   6   4       98.19       90.73      1.39 o 
   7   6   4       23.65       21.65      1.10 o 
   8   6   4      118.65      109.98      2.13 o 
   9   6   4       21.93       17.04      1.23 o 
  10   6   4        9.62        7.35      1.79 o 
   0   7   4      456.59      483.79      5.18 o 
   1   7   4     1814.53     2067.98     18.64 o 
   2   7   4      197.20      236.13      2.12 o 
   3   7   4      722.82      767.18      5.67 o 
   4   7   4      181.76      174.02      1.64 o 
   5   7   4      310.25      344.03      3.15 o 
   6   7   4      105.32      100.26      1.54 o 
   7   7   4       24.70       26.38      1.21 o 
   8   7   4      152.03      144.74      2.49 o 
   9   7   4      106.69      104.47      2.28 o 
  10   7   4       83.61       81.12      5.27 o 
   0   8   4      431.66      467.44      5.04 o 
   1   8   4     2009.23     2145.04     14.98 o 
   2   8   4      870.13     1019.25      7.75 o 
   3   8   4     1461.09     1476.61     10.75 o 
   4   8   4      861.72      826.75      6.85 o 
   5   8   4       78.93       89.90      1.36 o 
   6   8   4      200.23      187.06      2.37 o 
   7   8   4       17.14       13.41      1.05 o 
   8   8   4      169.82      172.38      3.06 o 
   9   8   4       43.08       44.52      1.63 o 
  10   8   4      203.05      203.14      9.34 o 
   0   9   4      976.87     1070.82     12.70 o 
   1   9   4      248.91      302.40      2.75 o 
   2   9   4      148.99      151.64      1.45 o 
   3   9   4      194.66      212.07      2.17 o 
   4   9   4      272.05      271.38      2.50 o 
   5   9   4      317.09      314.07      3.11 o 
   6   9   4      140.04      170.24      2.25 o 
   7   9   4       40.37       39.88      1.37 o 
   8   9   4       36.80       40.02      1.49 o 
   9   9   4        2.60        0.34      1.14 o 
   0  10   4      164.76      178.09      2.23 o 
   1  10   4      228.20      227.13      1.86 o 
   2  10   4     2002.34     2164.11     16.82 o 
   3  10   4       56.34       59.06      1.03 o 
   4  10   4      249.55      229.86      2.23 o 
   5  10   4      399.78      358.93      3.64 o 
   6  10   4      539.63      494.34      5.09 o 
   7  10   4       63.63       70.01      1.76 o 
   8  10   4       26.77       25.98      1.55 o 
   9  10   4       92.26      100.18      2.37 o 
   0  11   4      539.22      544.90      5.93 o 
   1  11   4      689.12      688.89      5.40 o 
   2  11   4      282.61      264.54      2.72 o 
   3  11   4       70.40       59.37      1.10 o 
   4  11   4       74.27       67.72      1.13 o 
   5  11   4      233.62      196.55      2.51 o 
   6  11   4      437.53      402.82      4.32 o 
   7  11   4      165.09      173.82      2.78 o 
   8  11   4       33.39       37.90      1.50 o 
   9  11   4      164.11      167.54      3.00 o 
   0  12   4      602.79      572.95      7.36 o 
   1  12   4     1158.40     1201.63      9.20 o 
   2  12   4      719.51      715.62      6.08 o 
   3  12   4     1210.84     1200.36      9.92 o 
   4  12   4       55.65       69.12      1.17 o 
   5  12   4      155.24      133.77      1.86 o 
   6  12   4       78.17       79.53      1.59 o 
   7  12   4      159.45      164.11      2.72 o 
   8  12   4      360.90      372.60      4.84 o 
   9  12   4       89.66      106.52      4.81 o 
   0  13   4      744.89      674.89      8.62 o 
   1  13   4     1676.90     1615.19     13.18 o 
   2  13   4      518.99      460.76      4.12 o 
   3  13   4     1018.94      959.85      8.06 o 
   4  13   4      231.25      209.60      2.35 o 
   5  13   4      172.60      159.80      2.10 o 
   6  13   4       49.63       58.72      1.55 o 
   7  13   4      275.38      273.71      3.81 o 
   8  13   4       32.73       37.01      1.58 o 
   0  14   4       62.29       50.04      1.76 o 
   1  14   4     1903.66     1775.13     15.80 o 
   2  14   4       21.43       28.31      0.87 o 
   3  14   4      355.21      342.26      3.27 o 
   4  14   4      230.29      217.68      2.46 o 
   5  14   4       23.51       23.38      0.96 o 
   6  14   4       76.75       76.36      1.75 o 
   7  14   4      101.77      100.78      2.23 o 
   8  14   4        3.38        4.29      1.33 o 
   0  15   4      297.11      296.88      4.35 o 
   1  15   4      324.55      313.50      3.67 o 
   2  15   4      175.03      143.52      1.95 o 
   3  15   4      146.80      149.50      2.01 o 
   4  15   4       38.83       40.91      1.10 o 
   5  15   4       57.02       58.87      1.36 o 
   6  15   4       81.02       80.21      1.83 o 
   7  15   4      305.89      315.21      4.29 o 
   8  15   4       33.07       31.80      3.21 o 
   0  16   4      150.62      148.40      3.23 o 
   1  16   4      829.90      749.29      7.08 o 
   2  16   4      407.64      392.67      4.06 o 
   3  16   4      356.29      341.23      3.83 o 
   4  16   4      134.77      128.64      1.94 o 
   5  16   4        0.17        0.64      0.79 o 
   6  16   4      290.09      296.53      4.03 o 
   7  16   4      427.58      434.57      8.74 o 
   0  17   4      422.60      384.38      6.00 o 
   1  17   4      124.59      125.97      1.88 o 
   2  17   4      362.79      367.43      4.30 o 
   3  17   4      496.73      506.53      5.34 o 
   4  17   4       72.66       73.96      1.66 o 
   5  17   4       96.17       96.80      1.87 o 
   6  17   4      478.86      466.79      5.78 o 
   7  17   4       32.72       41.05      2.32 o 
   0  18   4      603.06      534.24      7.97 o 
   1  18   4       37.36       34.05      1.14 o 
   2  18   4        5.07        3.39      0.87 o 
   3  18   4      124.64      130.59      2.12 o 
   4  18   4       51.01       57.84      1.46 o 
   5  18   4      228.73      221.19      3.20 o 
   6  18   4        4.17        4.23      1.39 o 
   0  19   4       12.79       14.79      1.84 o 
   1  19   4       79.39       72.84      1.73 o 
   2  19   4      172.39      178.79      2.55 o 
   3  19   4      107.49      108.61      2.16 o 
   4  19   4      240.55      249.28      3.29 o 
   5  19   4      124.39      129.38      2.45 o 
   6  19   4      142.88      158.81      4.72 o 
   0  20   4        2.97        3.57      1.22 o 
   1  20   4      168.34      154.38      2.50 o 
   2  20   4       47.00       48.58      1.62 o 
   3  20   4       30.32       29.33      1.38 o 
   4  20   4      265.58      272.87      3.76 o 
   5  20   4      251.50      255.79      3.62 o 
   0  21   4        1.94        2.83      1.99 o 
   1  21   4      117.50      118.48      2.49 o 
   2  21   4        9.58       13.76      1.31 o 
   3  21   4      295.82      296.07      4.00 o 
   4  21   4       45.04       42.86      1.68 o 
   0  22   4        2.58        1.97      2.30 o 
   1  22   4       55.20       54.88      3.34 o 
   2  22   4      205.09      216.63      3.79 o 
   3  22   4       71.71       66.29      2.32 o 
   0  23   4       70.87       79.11      5.89 o 
   1  23   4       20.36       22.84      2.81 o 
   2  23   4       78.94       76.02      6.16 o 
   1   0   5     6198.97     6082.04     60.46 o 
   2   0   5     3470.52     3785.16     37.70 o 
   3   0   5      891.38      909.13      9.26 o 
   4   0   5       46.39       62.45      1.25 o 
   5   0   5       93.91       94.32      1.64 o 
   6   0   5      706.95      711.18      7.55 o 
   7   0   5       50.81       36.54      1.48 o 
   8   0   5       28.12       29.84      1.71 o 
   9   0   5        7.74        5.70      1.31 o 
  10   0   5      164.94      164.03      3.58 o 
   0   1   5     2271.72     2196.69     21.82 o 
   1   1   5      430.98      418.48      3.25 o 
   2   1   5     1831.72     1822.18     13.28 o 
   3   1   5     3820.83     4170.78     31.39 o 
   4   1   5      466.76      559.69      4.47 o 
   5   1   5      366.88      377.49      3.19 o 
   6   1   5      178.06      180.01      1.86 o 
   7   1   5      354.26      374.07      3.77 o 
   8   1   5       37.02       36.95      1.15 o 
   9   1   5      153.17      147.35      2.37 o 
  10   1   5       49.05       48.42      1.62 o 
   0   2   5       55.94       33.92      0.62 o 
   1   2   5     6310.97     6551.34     45.90 o 
   2   2   5      789.62      774.89      5.86 o 
   3   2   5     6981.21     7569.74     54.75 o 
   4   2   5      196.85      214.69      1.86 o 
   5   2   5      220.04      215.88      2.48 o 
   6   2   5      248.43      242.63      2.44 o 
   7   2   5       93.51       88.62      1.48 o 
   8   2   5      151.09      159.83      2.15 o 
   9   2   5       63.94       62.11      1.62 o 
  10   2   5        2.04        2.40      1.19 o 
   0   3   5     1022.05     1055.89     10.76 o 
   1   3   5      217.81      216.56      1.79 o 
   2   3   5      427.28      464.55      3.42 o 
   3   3   5      161.20      184.62      1.65 o 
   4   3   5     1385.31     1472.62     10.89 o 
   5   3   5      578.13      641.90      5.15 o 
   6   3   5       98.31       86.87      1.24 o 
   7   3   5       59.43       59.77      1.21 o 
   8   3   5      304.45      301.20      3.46 o 
   9   3   5      198.85      206.32      2.92 o 
  10   3   5       58.09       66.55      2.09 o 
   0   4   5     4236.79     4365.22     44.10 o 
   1   4   5      936.74      923.78      6.45 o 
   2   4   5     5620.64     5760.46     40.46 o 
   3   4   5     1814.67     1974.08     14.51 o 
   4   4   5     1511.43     1558.61     14.24 o 
   5   4   5       52.53       62.25      1.04 o 
   6   4   5     1187.01     1089.32      8.91 o 
   7   4   5      245.33      220.05      2.53 o 
   8   4   5        3.88        1.62      0.79 o 
   9   4   5       60.20       62.75      1.91 o 
  10   4   5        8.10        9.39      1.29 o 
   0   5   5     2599.44     2536.20     30.26 o 
   1   5   5     1973.21     2062.54     14.72 o 
   2   5   5     1663.76     1939.50     14.22 o 
   3   5   5     2019.83     2119.23     15.57 o 
   4   5   5      829.47      876.54      6.64 o 
   5   5   5       99.67       95.62      1.27 o 
   6   5   5      775.38      738.36      5.99 o 
   7   5   5       79.85       95.21      1.56 o 
   8   5   5       80.01       80.48      1.86 o 
   9   5   5      131.33      127.11      2.62 o 
  10   5   5      140.36      140.58      2.92 o 
   0   6   5     1344.65     1493.29     15.24 o 
   1   6   5     2341.75     2465.28     20.24 o 
   2   6   5     2481.22     2650.76     19.48 o 
   3   6   5       21.20       23.20      0.56 o 
   4   6   5      829.81      883.87      6.73 o 
   5   6   5      648.77      646.66      5.46 o 
   6   6   5      367.72      338.52      3.29 o 
   7   6   5      232.80      225.22      2.78 o 
   8   6   5       27.16       26.12      1.26 o 
   9   6   5       14.09       16.44      1.43 o 
  10   6   5      104.55      122.11     11.19 o 
   0   7   5     1685.71     1882.84     19.29 o 
   1   7   5      281.30      313.91      2.53 o 
   2   7   5     7468.96     8174.93     58.15 o 
   3   7   5     1140.61     1240.94      9.28 o 
   4   7   5       65.92       58.39      0.91 o 
   5   7   5      746.38      724.57      6.33 o 
   6   7   5      104.21       91.08      1.49 o 
   7   7   5      238.85      212.75      2.85 o 
   8   7   5       55.15       60.64      1.70 o 
   9   7   5      326.82      326.11      4.68 o 
  10   7   5      163.84      194.19      6.54 o 
   0   8   5        9.27       12.40      0.57 o 
   1   8   5      110.10      108.08      1.48 o 
   2   8   5      453.34      476.02      4.32 o 
   3   8   5      942.14      990.18      7.07 o 
   4   8   5      189.54      162.91      1.82 o 
   5   8   5      285.37      292.22      3.05 o 
   6   8   5      353.74      308.12      3.25 o 
   7   8   5       70.90       66.99      1.91 o 
   8   8   5      184.38      193.20      3.00 o 
   9   8   5      216.85      209.33      3.30 o 
   0   9   5     3361.25     3485.40     33.77 o 
   1   9   5      949.27     1029.10      8.46 o 
   2   9   5      870.75      894.25      7.10 o 
   3   9   5      922.65      987.94      8.14 o 
   4   9   5      869.54      829.04      6.90 o 
   5   9   5      551.87      504.11      4.62 o 
   6   9   5      107.75       92.27      1.61 o 
   7   9   5      296.56      278.00      3.70 o 
   8   9   5      110.11      117.78      2.32 o 
   9   9   5       34.32       33.28      1.50 o 
   0  10   5     1378.38     1428.76     13.91 o 
   1  10   5     1415.30     1400.35      9.90 o 
   2  10   5       98.79      100.24      1.27 o 
   3  10   5      449.47      396.88      3.44 o 
   4  10   5      220.58      202.50      2.11 o 
   5  10   5      256.31      294.39      2.98 o 
   6  10   5       66.73       64.19      1.41 o 
   7  10   5      102.38      101.64      2.08 o 
   8  10   5      144.92      153.93      2.67 o 
   9  10   5        6.05        5.80      1.22 o 
   0  11   5       19.12        9.21      0.54 o 
   1  11   5     1007.53      998.66      7.68 o 
   2  11   5      151.47      153.64      1.76 o 
   3  11   5      929.96      952.56      7.95 o 
   4  11   5      450.30      431.44      3.75 o 
   5  11   5      205.43      188.50      2.28 o 
   6  11   5      128.21      111.76      2.00 o 
   7  11   5      299.59      315.04      4.15 o 
   8  11   5      197.96      189.00      3.05 o 
   9  11   5      510.48      536.96      8.21 o 
   0  12   5      384.26      367.29      4.54 o 
   1  12   5      178.90      182.78      1.80 o 
   2  12   5      121.06      110.74      1.63 o 
   3  12   5      308.51      308.26      3.06 o 
   4  12   5      264.30      234.87      2.33 o 
   5  12   5       45.86       48.83      1.19 o 
   6  12   5       57.34       51.32      1.32 o 
   7  12   5      449.08      445.79      5.45 o 
   8  12   5      200.86      202.99      3.06 o 
   0  13   5      236.90      233.71      3.49 o 
   1  13   5        0.01        1.87      0.92 o 
   2  13   5      930.58      907.56      7.62 o 
   3  13   5      103.46       96.11      1.40 o 
   4  13   5      706.08      699.47      6.29 o 
   5  13   5      141.09      152.08      2.64 o 
   6  13   5      215.54      209.38      2.71 o 
   7  13   5      150.76      156.69      2.70 o 
   8  13   5      158.58      167.69      2.96 o 
   0  14   5      112.70      104.69      2.11 o 
   1  14   5       74.86       71.48      1.34 o 
   2  14   5      934.24      941.80      8.28 o 
   3  14   5      888.73      794.74      6.81 o 
   4  14   5       90.69       84.13      1.43 o 
   5  14   5        3.53        3.04      0.77 o 
   6  14   5      480.43      459.75      4.92 o 
   7  14   5       76.35       74.32      2.12 o 
   8  14   5       94.06       95.50      2.30 o 
   0  15   5      567.81      517.19      6.90 o 
   1  15   5      211.61      199.73      2.38 o 
   2  15   5       47.88       36.32      1.03 o 
   3  15   5      208.17      219.41      2.49 o 
   4  15   5      153.59      154.16      2.01 o 
   5  15   5      157.49      156.30      2.24 o 
   6  15   5      276.41      265.18      3.71 o 
   7  15   5      661.12      664.43      8.30 o 
   8  15   5      192.09      199.75      9.23 o 
   0  16   5       11.85       25.50      1.37 o 
   1  16   5      396.81      369.90      3.86 o 
   2  16   5      497.34      440.11      4.47 o 
   3  16   5      337.71      312.58      3.59 o 
   4  16   5       29.48       26.32      1.01 o 
   5  16   5      105.75       97.96      1.84 o 
   6  16   5       43.34       44.06      1.57 o 
   7  16   5      156.09      165.84      3.16 o 
   0  17   5       36.69       33.95      1.55 o 
   1  17   5      112.83      113.11      1.77 o 
   2  17   5      405.34      377.25      3.98 o 
   3  17   5      547.89      531.23      5.58 o 
   4  17   5      135.42      130.32      2.25 o 
   5  17   5      221.73      214.25      3.23 o 
   6  17   5      162.02      159.91      3.08 o 
   7  17   5      310.18      331.79      9.01 o 
   0  18   5      443.92      408.12      6.40 o 
   1  18   5      356.01      360.76      4.07 o 
   2  18   5       75.62       74.07      1.63 o 
   3  18   5        0.70        0.28      0.94 o 
   4  18   5       20.95       19.89      1.23 o 
   5  18   5      398.25      408.58      5.21 o 
   6  18   5      167.17      180.09      3.54 o 
   0  19   5       83.10       83.96      2.73 o 
   1  19   5      322.15      308.79      3.91 o 
   2  19   5       50.64       55.33      1.66 o 
   3  19   5       29.34       29.09      1.25 o 
   4  19   5      257.32      251.72      3.95 o 
   5  19   5      165.69      168.97      2.96 o 
   6  19   5      177.11      178.82      6.40 o 
   0  20   5      392.65      386.87     10.19 o 
   1  20   5      262.38      247.64      3.89 o 
   2  20   5       64.18       63.78      1.84 o 
   3  20   5      106.82      102.20      2.16 o 
   4  20   5       40.53       43.18      1.65 o 
   5  20   5       73.18       78.69      2.55 o 
   0  21   5       91.73       95.74      3.27 o 
   1  21   5      149.37      159.13      3.11 o 
   2  21   5       48.17       46.62      1.86 o 
   3  21   5       45.12       49.06      2.38 o 
   4  21   5       36.13       34.75      1.89 o 
   0  22   5       51.55       50.84      3.66 o 
   1  22   5      116.65      118.22      2.78 o 
   2  22   5       93.53       85.60      2.45 o 
   3  22   5      139.28      135.68      3.95 o 
   0   0   6      158.53      165.23      2.67 o 
   1   0   6     1080.20     1044.84     10.49 o 
   2   0   6      449.52      452.34      4.70 o 
   3   0   6     2591.10     2702.45     29.00 o 
   4   0   6     1415.71     1539.24     16.73 o 
   5   0   6      243.75      236.28      4.33 o 
   6   0   6     1164.82     1224.30     13.51 o 
   7   0   6       11.92       12.95      1.23 o 
   8   0   6       20.35       19.03      1.34 o 
   9   0   6        4.24        2.37      1.26 o 
  10   0   6       50.58       45.73      2.04 o 
   0   1   6      140.75      129.53      1.59 o 
   1   1   6       18.50       18.88      0.46 o 
   2   1   6     1379.59     1436.16     10.20 o 
   3   1   6      199.10      199.38      1.79 o 
   4   1   6      505.98      612.15      4.92 o 
   5   1   6      887.03      904.21      7.11 o 
   6   1   6     2699.15     2735.84     21.46 o 
   7   1   6       63.32       65.94      1.33 o 
   8   1   6       71.70       72.36      1.52 o 
   9   1   6        8.28       10.72      0.98 o 
  10   1   6       96.14       88.16      2.11 o 
   0   2   6     8553.06     8587.92    119.03 o 
   1   2   6      589.07      610.98      4.25 o 
   2   2   6       71.91       64.89      0.84 o 
   3   2   6       84.64       85.27      0.93 o 
   4   2   6      624.54      680.78      5.21 o 
   5   2   6      442.62      421.06      3.53 o 
   6   2   6      216.63      233.28      2.32 o 
   7   2   6       66.43       86.22      1.47 o 
   8   2   6       50.83       51.87      1.26 o 
   9   2   6        6.32        5.88      0.97 o 
  10   2   6       60.66       58.97      2.47 o 
   0   3   6     1022.28     1099.05     11.13 o 
   1   3   6     1880.15     1944.23     13.73 o 
   2   3   6     1895.33     2036.18     14.83 o 
   3   3   6     2126.38     2332.03     16.02 o 
   4   3   6     1076.68     1129.89      8.43 o 
   5   3   6     2421.81     2552.37     23.22 o 
   6   3   6        9.94        6.92      0.62 o 
   7   3   6      625.80      587.89      6.37 o 
   8   3   6       18.10       22.12      1.02 o 
   9   3   6       54.25       57.44      1.57 o 
  10   3   6        4.83        5.05      1.29 o 
   0   4   6      151.07      142.33      1.79 o 
   1   4   6     1451.22     1504.45     10.70 o 
   2   4   6      817.79      865.62      6.45 o 
   3   4   6      633.10      792.74      5.79 o 
   4   4   6      119.93      116.34      1.49 o 
   5   4   6      488.51      555.94      4.55 o 
   6   4   6      272.95      236.47      2.38 o 
   7   4   6      221.76      232.17      2.52 o 
   8   4   6      179.00      187.09      2.65 o 
   9   4   6       11.87        9.30      1.23 o 
  10   4   6      109.33      115.30      2.67 o 
   0   5   6     1245.13     1306.92     14.55 o 
   1   5   6       25.71       30.41      0.66 o 
   2   5   6     3346.31     3554.71     25.87 o 
   3   5   6      386.51      429.89      3.63 o 
   4   5   6      677.83      730.10      5.67 o 
   5   5   6      959.65     1020.61      8.32 o 
   6   5   6      831.76      800.33      6.70 o 
   7   5   6      258.58      247.09      2.68 o 
   8   5   6       21.55       24.11      1.22 o 
   9   5   6       23.55       22.82      1.44 o 
  10   5   6      112.45      119.84      2.75 o 
   0   6   6       53.21       54.71      0.95 o 
   1   6   6      938.70     1001.64      7.26 o 
   2   6   6     4037.97     4137.60     31.59 o 
   3   6   6      100.42       92.20      1.00 o 
   4   6   6      467.24      419.06      3.27 o 
   5   6   6      412.65      405.33      3.48 o 
   6   6   6      396.22      410.27      3.72 o 
   7   6   6       57.25       69.62      1.59 o 
   8   6   6      204.09      208.42      3.41 o 
   9   6   6       83.07       79.72      2.17 o 
  10   6   6      136.65      138.58      5.47 o 
   0   7   6      423.57      459.98      4.92 o 
   1   7   6      998.32     1035.63      7.52 o 
   2   7   6     2461.67     2627.43     19.39 o 
   3   7   6      297.35      309.17      2.56 o 
   4   7   6      933.05      946.19      7.20 o 
   5   7   6      176.27      170.63      1.85 o 
   6   7   6      771.75      711.53      6.62 o 
   7   7   6       83.98       76.09      1.75 o 
   8   7   6      164.04      174.34      2.78 o 
   9   7   6      130.23      142.04      2.85 o 
  10   7   6       59.36       67.05      5.27 o 
   0   8   6     1102.14     1290.89     12.58 o 
   1   8   6      582.16      641.42      4.93 o 
   2   8   6      409.07      420.51      3.67 o 
   3   8   6     1063.84     1060.35      8.00 o 
   4   8   6       43.43       32.77      0.73 o 
   5   8   6       23.89       21.00      0.83 o 
   6   8   6       69.71       60.26      1.30 o 
   7   8   6       20.12       23.19      1.16 o 
   8   8   6      143.28      150.09      2.59 o 
   9   8   6      357.87      379.15      4.98 o 
   0   9   6       12.03       15.21      0.61 o 
   1   9   6      111.29      108.68      1.14 o 
   2   9   6     1200.37     1218.49      9.73 o 
   3   9   6       20.27       22.70      0.60 o 
   4   9   6      127.44      131.63      1.57 o 
   5   9   6       95.76       93.23      1.49 o 
   6   9   6      310.27      312.58      3.32 o 
   7   9   6      173.47      184.91      2.83 o 
   8   9   6      214.67      229.41      3.37 o 
   9   9   6      189.42      202.57      3.28 o 
   0  10   6      368.91      364.66      4.09 o 
   1  10   6      236.70      225.41      1.86 o 
   2  10   6     1075.19     1141.80      9.34 o 
   3  10   6     1078.70     1037.96      8.56 o 
   4  10   6     2509.57     2398.17     19.20 o 
   5  10   6      352.41      321.83      3.35 o 
   6  10   6      182.44      164.64      2.23 o 
   7  10   6      267.71      272.97      3.70 o 
   8  10   6      146.06      163.32      2.64 o 
   9  10   6       68.58       75.76      2.27 o 
   0  11   6      209.90      203.31      2.68 o 
   1  11   6      580.10      578.55      4.45 o 
   2  11   6      234.67      216.75      2.68 o 
   3  11   6      697.86      664.76      5.68 o 
   4  11   6      615.80      583.89      5.08 o 
   5  11   6       93.47       91.04      1.52 o 
   6  11   6      137.49      141.75      2.08 o 
   7  11   6       54.23       55.18      1.51 o 
   8  11   6       21.47       25.50      1.30 o 
   9  11   6      148.47      144.65      6.00 o 
   0  12   6     1974.57     1946.64     21.65 o 
   1  12   6      174.95      181.90      1.84 o 
   2  12   6       35.02       47.40      0.98 o 
   3  12   6     1931.15     1826.21     14.81 o 
   4  12   6      323.85      288.53      2.83 o 
   5  12   6      250.47      230.56      2.66 o 
   6  12   6      230.19      226.92      2.97 o 
   7  12   6      425.19      459.07      5.57 o 
   8  12   6      116.17      119.67      2.52 o 
   0  13   6       40.80       34.36      1.21 o 
   1  13   6      483.18      414.04      3.91 o 
   2  13   6     1366.31     1277.48     10.54 o 
   3  13   6      175.58      187.40      2.07 o 
   4  13   6      313.36      312.53      2.95 o 
   5  13   6       23.34       26.56      0.98 o 
   6  13   6       75.68       71.33      1.57 o 
   7  13   6       71.04       75.45      2.12 o 
   8  13   6       24.51       25.17      1.56 o 
   0  14   6      633.54      488.49      6.52 o 
   1  14   6      451.09      425.15      4.23 o 
   2  14   6      377.28      337.78      3.36 o 
   3  14   6       74.40       59.17      1.16 o 
   4  14   6       55.18       46.86      1.08 o 
   5  14   6       19.55       19.70      0.93 o 
   6  14   6      420.44      431.14      4.98 o 
   7  14   6      302.19      302.55      4.46 o 
   8  14   6      123.78      124.98      3.31 o 
   0  15   6       15.13       17.28      1.61 o 
   1  15   6      107.24       93.41      2.04 o 
   2  15   6       78.25       78.80      1.45 o 
   3  15   6       91.58       79.15      1.42 o 
   4  15   6       83.35       84.75      1.49 o 
   5  15   6      512.62      495.08      5.24 o 
   6  15   6      139.69      147.41      2.43 o 
   7  15   6      139.35      136.24      2.83 o 
   8  15   6       44.46       46.25      5.13 o 
   0  16   6      529.92      472.90      7.06 o 
   1  16   6      391.96      381.55      4.07 o 
   2  16   6        4.31        5.05      0.76 o 
   3  16   6      219.47      210.24      2.89 o 
   4  16   6       79.80       64.06      1.56 o 
   5  16   6        4.61        2.82      0.92 o 
   6  16   6      317.62      322.27      4.26 o 
   7  16   6       20.14       17.49      1.44 o 
   0  17   6       76.71       77.51      2.28 o 
   1  17   6      352.17      325.52      3.70 o 
   2  17   6       51.58       49.56      1.34 o 
   3  17   6      128.34      123.65      2.16 o 
   4  17   6       35.84       35.57      1.38 o 
   5  17   6      403.03      406.69      6.15 o 
   6  17   6        2.39        0.70      1.22 o 
   7  17   6       85.87       82.56      3.72 o 
   0  18   6      240.14      234.92      4.85 o 
   1  18   6      117.01      120.41      2.11 o 
   2  18   6       74.29       71.44      1.72 o 
   3  18   6       59.58       61.56      1.68 o 
   4  18   6       39.70       37.55      1.45 o 
   5  18   6       33.83       37.08      1.62 o 
   6  18   6      172.07      174.69      3.51 o 
   0  19   6      226.33      237.36      6.99 o 
   1  19   6      122.76      127.92      2.43 o 
   2  19   6        1.51        1.59      1.09 o 
   3  19   6      151.17      143.07      2.46 o 
   4  19   6       19.96       17.51      1.32 o 
   5  19   6       15.58       17.34      1.45 o 
   6  19   6      311.15      337.18      9.30 o 
   0  20   6       61.80       58.77      2.26 o 
   1  20   6       47.14       51.17      1.96 o 
   2  20   6       95.15       94.01      2.60 o 
   3  20   6      193.86      193.69      3.19 o 
   4  20   6       19.85       24.38      1.58 o 
   5  20   6      507.93      532.50     11.15 o 
   0  21   6      437.87      430.42      7.82 o 
   1  21   6      153.14      152.45      3.04 o 
   2  21   6       39.10       34.41      1.85 o 
   3  21   6       78.85       83.67      2.39 o 
   4  21   6      531.21      548.65     11.79 o 
   0  22   6       24.73       24.28      3.39 o 
   1  22   6       30.35       30.66      1.73 o 
   2  22   6      120.00      124.18      2.91 o 
   3  22   6      100.73      114.99      7.93 o 
   1  23   6       84.12       79.95      6.44 o 
   1   0   7      378.82      409.51      4.54 o 
   2   0   7      327.85      335.09      3.81 o 
   3   0   7       17.68       28.28      0.83 o 
   4   0   7      249.45      264.52      3.29 o 
   5   0   7      206.67      220.77      2.94 o 
   6   0   7      367.82      336.56      4.58 o 
   7   0   7      550.14      503.79      6.57 o 
   8   0   7       31.94       35.54      1.61 o 
   9   0   7      186.61      193.24      3.77 o 
  10   0   7       67.40       68.21      2.74 o 
   0   1   7      148.36      148.13      1.67 o 
   1   1   7     4491.13     4679.60     41.21 o 
   2   1   7     1087.22     1144.83      8.44 o 
   3   1   7      222.95      280.90      2.38 o 
   4   1   7      135.09      132.34      1.42 o 
   5   1   7      464.97      498.50      3.96 o 
   6   1   7      761.40      734.52      6.15 o 
   7   1   7      115.45      111.71      1.60 o 
   8   1   7      155.86      151.83      2.20 o 
   9   1   7      127.70      128.65      2.12 o 
  10   1   7       82.57       85.01      2.00 o 
   0   2   7       37.09       43.63      0.83 o 
   1   2   7     2654.60     2731.45     19.17 o 
   2   2   7     1766.33     1897.03     13.37 o 
   3   2   7     1151.75     1185.54      8.51 o 
   4   2   7      647.44      719.03      5.89 o 
   5   2   7       20.63       23.14      0.68 o 
   6   2   7      658.47      624.84      5.32 o 
   7   2   7      452.34      452.63      4.43 o 
   8   2   7       19.24       14.58      0.96 o 
   9   2   7       60.88       54.93      1.36 o 
  10   2   7      183.26      183.68      3.33 o 
   0   3   7      439.05      417.58      5.08 o 
   1   3   7      184.34      206.63      1.68 o 
   2   3   7      609.11      658.42      4.81 o 
   3   3   7     1714.55     1890.95     13.86 o 
   4   3   7      469.62      511.06      3.99 o 
   5   3   7       93.90       93.82      1.39 o 
   6   3   7      589.89      628.19      5.35 o 
   7   3   7       83.02       92.32      1.46 o 
   8   3   7       52.73       49.68      1.24 o 
   9   3   7       11.25        9.80      1.27 o 
  10   3   7      101.21      102.12      2.67 o 
   0   4   7     3936.04     4244.17     42.44 o 
   1   4   7      970.37     1064.59      7.41 o 
   2   4   7       83.20       84.00      0.91 o 
   3   4   7      758.31      856.36      6.45 o 
   4   4   7      433.81      449.79      3.70 o 
   5   4   7      283.92      285.62      2.58 o 
   6   4   7       24.27       33.57      0.85 o 
   7   4   7      162.78      160.03      2.04 o 
   8   4   7       50.07       56.67      1.52 o 
   9   4   7       27.22       30.93      1.40 o 
  10   4   7      159.87      159.18      3.56 o 
   0   5   7      110.08      149.16      1.82 o 
   1   5   7     2633.76     2951.02     20.31 o 
   2   5   7      126.88      155.07      1.46 o 
   3   5   7       76.47       78.08      0.92 o 
   4   5   7      112.65      134.30      1.31 o 
   5   5   7      137.86      136.23      1.58 o 
   6   5   7      596.56      556.95      5.46 o 
   7   5   7      254.62      253.20      2.98 o 
   8   5   7       49.23       41.94      1.38 o 
   9   5   7      112.93      108.76      2.43 o 
  10   5   7       44.05       46.54      2.44 o 
   0   6   7       36.34       38.32      0.95 o 
   1   6   7     1480.88     1630.96     11.72 o 
   2   6   7     1511.46     1579.08     11.65 o 
   3   6   7      431.17      432.27      3.42 o 
   4   6   7      393.13      373.83      3.06 o 
   5   6   7      547.08      508.78      4.57 o 
   6   6   7      254.36      238.90      2.54 o 
   7   6   7       98.24       90.51      1.57 o 
   8   6   7       23.26       25.26      1.26 o 
   9   6   7      244.59      258.45      4.12 o 
  10   6   7      148.79      157.09      5.74 o 
   0   7   7       54.55       64.00      1.14 o 
   1   7   7       42.01       48.97      0.68 o 
   2   7   7     1553.42     1686.54     11.76 o 
   3   7   7      122.98      138.80      1.36 o 
   4   7   7      118.02      111.15      1.25 o 
   5   7   7      652.13      589.83      5.27 o 
   6   7   7      375.29      316.64      3.17 o 
   7   7   7      207.62      194.29      3.52 o 
   8   7   7      354.26      346.88      4.44 o 
   9   7   7      397.28      409.47      6.17 o 
   0   8   7      228.69      245.94      3.18 o 
   1   8   7      277.02      306.43      2.42 o 
   2   8   7       29.10       26.23      0.77 o 
   3   8   7     1433.61     1440.19     10.76 o 
   4   8   7       87.74       87.34      1.20 o 
   5   8   7       47.12       41.68      1.04 o 
   6   8   7      385.41      366.52      3.76 o 
   7   8   7       14.82       14.78      1.38 o 
   8   8   7      922.60      919.24     11.80 o 
   9   8   7        3.60        1.80      1.18 o 
   0   9   7       60.58       71.69      1.19 o 
   1   9   7      286.23      299.06      2.40 o 
   2   9   7      838.54      801.65      6.15 o 
   3   9   7      112.77      109.41      1.29 o 
   4   9   7     1175.14     1108.99      9.09 o 
   5   9   7     1697.71     1667.62     14.63 o 
   6   9   7       62.82       63.85      1.36 o 
   7   9   7       85.95       82.75      1.76 o 
   8   9   7      463.07      492.12      5.61 o 
   9   9   7       21.26       22.17      1.55 o 
   0  10   7       36.15       44.27      1.00 o 
   1  10   7      523.08      546.10      4.03 o 
   2  10   7       25.28       27.14      0.65 o 
   3  10   7     1214.20     1151.82      9.11 o 
   4  10   7      152.27      143.46      1.76 o 
   5  10   7      135.13      129.96      1.82 o 
   6  10   7       26.29       26.30      1.02 o 
   7  10   7      456.38      479.14      5.71 o 
   8  10   7       54.63       61.63      1.96 o 
   9  10   7       70.75       65.98      2.11 o 
   0  11   7      557.79      563.80      8.46 o 
   1  11   7      690.85      708.89      5.73 o 
   2  11   7      472.09      453.27      4.00 o 
   3  11   7      706.11      667.69      5.71 o 
   4  11   7     1120.08     1044.14      8.66 o 
   5  11   7      346.64      356.35      3.68 o 
   6  11   7       49.78       54.76      1.37 o 
   7  11   7      117.45      128.51      2.38 o 
   8  11   7       84.83       88.30      2.30 o 
   9  11   7       95.58       93.92      4.77 o 
   0  12   7        4.73        4.67      0.92 o 
   1  12   7     1741.55     1692.47     13.25 o 
   2  12   7      645.03      607.20      5.32 o 
   3  12   7       96.19       97.35      1.38 o 
   4  12   7     1069.52     1026.23      9.04 o 
   5  12   7      223.74      218.77      2.69 o 
   6  12   7      139.12      145.05      2.30 o 
   7  12   7       95.18       94.06      2.29 o 
   8  12   7      114.42      112.86      2.82 o 
   0  13   7     1115.10     1049.48     13.04 o 
   1  13   7      396.82      389.04      3.57 o 
   2  13   7       95.85       80.07      1.30 o 
   3  13   7      337.31      345.38      3.28 o 
   4  13   7      152.33      135.18      1.72 o 
   5  13   7       38.65       46.15      1.30 o 
   6  13   7       21.87       23.65      1.16 o 
   7  13   7       48.02       57.17      1.73 o 
   8  13   7        7.48        8.52      1.37 o 
   0  14   7     3990.42     3759.42     54.05 o 
   1  14   7      145.28      135.16      1.79 o 
   2  14   7      278.64      242.48      2.60 o 
   3  14   7      655.08      581.54      5.20 o 
   4  14   7      280.44      296.92      3.11 o 
   5  14   7      166.21      159.27      2.40 o 
   6  14   7       11.19       11.98      1.04 o 
   7  14   7      202.60      190.76      3.09 o 
   8  14   7       20.35       26.70      2.17 o 
   0  15   7       34.57       34.34      1.45 o 
   1  15   7      138.97      111.57      1.72 o 
   2  15   7      219.78      208.95      2.49 o 
   3  15   7       42.34       43.87      1.59 o 
   4  15   7      575.89      557.38      5.48 o 
   5  15   7       56.74       51.42      1.42 o 
   6  15   7      732.12      767.48      8.16 o 
   7  15   7      141.98      140.39      2.66 o 
   0  16   7      848.61      826.17     11.57 o 
   1  16   7       43.79       38.71      1.15 o 
   2  16   7      170.50      170.82      2.38 o 
   3  16   7      205.66      199.19      2.64 o 
   4  16   7       31.71       40.08      1.26 o 
   5  16   7       15.43       16.87      1.08 o 
   6  16   7        9.65        7.84      1.09 o 
   7  16   7      112.59      118.43      2.50 o 
   0  17   7      572.17      558.65      9.39 o 
   1  17   7      463.50      452.24      5.16 o 
   2  17   7       65.65       63.18      1.51 o 
   3  17   7      331.73      325.47      4.01 o 
   4  17   7      130.49      138.75      2.60 o 
   5  17   7       19.04       20.05      1.24 o 
   6  17   7       31.36       33.17      1.49 o 
   7  17   7      133.41      141.23      3.87 o 
   0  18   7        0.61       -0.35      1.39 o 
   1  18   7       85.12       84.29      1.96 o 
   2  18   7       47.89       58.32      1.62 o 
   3  18   7       95.00       99.94      2.16 o 
   4  18   7       16.67       16.22      1.18 o 
   5  18   7       18.77       19.77      1.41 o 
   6  18   7       13.06       13.73      1.87 o 
   0  19   7       52.56       67.49      2.33 o 
   1  19   7      236.52      232.80      3.59 o 
   2  19   7       87.97       91.64      2.32 o 
   3  19   7      400.01      389.89      5.08 o 
   4  19   7       62.77       61.94      1.90 o 
   5  19   7      176.42      179.93      4.56 o 
   0  20   7      416.81      382.79      6.30 o 
   1  20   7      514.43      510.19      6.33 o 
   2  20   7       59.31       53.47      2.05 o 
   3  20   7      148.64      157.70      2.85 o 
   4  20   7      567.73      603.45      7.29 o 
   5  20   7       14.00       20.72      4.01 o 
   0  21   7        6.60        7.33      1.86 o 
   1  21   7      111.27      112.71      3.76 o 
   2  21   7       24.31       25.22      1.63 o 
   3  21   7      346.22      346.20      5.15 o 
   4  21   7       61.64       69.25      3.02 o 
   0  22   7        0.01        0.63      1.68 o 
   1  22   7       81.89       86.02      2.43 o 
   2  22   7      161.81      175.48      4.52 o 
   3  22   7        7.95        7.82      4.51 o 
   0   0   8     9035.71     9751.25    180.23 o 
   1   0   8       46.52       51.36      0.84 o 
   2   0   8     1633.08     1620.90     16.26 o 
   3   0   8       46.35       64.21      1.21 o 
   4   0   8     2938.95     3083.79     33.11 o 
   5   0   8       14.03       11.83      0.80 o 
   7   0   8      265.76      288.23      4.19 o 
   8   0   8        1.94       -1.20      1.13 o 
   9   0   8       27.59       33.96      1.76 o 
  10   0   8        0.15       -0.69      1.54 o 
   0   1   8     7787.63     8321.68     76.96 o 
   1   1   8     1727.04     1770.33     12.17 o 
   2   1   8      203.92      205.36      1.89 o 
   3   1   8     1865.38     2015.31     14.34 o 
   4   1   8      359.20      370.93      3.24 o 
   5   1   8       52.66       57.91      0.96 o 
   6   1   8     1092.95     1087.33      8.90 o 
   7   1   8      107.88      108.03      1.59 o 
   8   1   8       92.05       98.51      1.75 o 
   9   1   8       45.59       45.97      1.35 o 
  10   1   8        1.29        0.80      1.01 o 
   0   2   8     1054.18     1098.10     11.88 o 
   1   2   8       52.37       55.96      0.88 o 
   2   2   8      919.73      988.86      8.58 o 
   3   2   8      227.25      244.70      2.03 o 
   4   2   8     1202.86     1260.02      9.73 o 
   5   2   8      293.25      326.49      2.98 o 
   6   2   8      365.37      332.95      3.11 o 
   7   2   8      503.92      442.53      4.36 o 
   8   2   8       81.86       84.70      1.66 o 
   9   2   8      210.44      205.16      2.65 o 
  10   2   8      151.54      161.87      2.89 o 
   0   3   8    14221.58    14711.44    188.93 o 
   1   3   8     1010.24     1091.18      8.34 o 
   2   3   8     3189.21     3355.13     23.61 o 
   3   3   8      993.14     1054.31      7.59 o 
   4   3   8      170.62      192.35      1.98 o 
   5   3   8      559.17      516.14      4.42 o 
   6   3   8       37.80       28.25      0.83 o 
   7   3   8       76.58       83.94      1.35 o 
   8   3   8       47.53       47.27      1.22 o 
   9   3   8       73.13       75.72      1.91 o 
  10   3   8        4.11        4.11      1.41 o 
   0   4   8      635.44      611.40      6.82 o 
   1   4   8     1648.65     1844.36     13.01 o 
   2   4   8      385.45      414.11      3.62 o 
   3   4   8       16.16       17.34      0.43 o 
   4   4   8      988.67     1026.35      7.71 o 
   5   4   8      129.51      129.59      1.48 o 
   6   4   8      535.24      478.60      4.27 o 
   7   4   8      126.57      107.53      1.54 o 
   8   4   8      297.07      312.05      3.81 o 
   9   4   8       52.58       50.09      1.70 o 
  10   4   8       70.17       67.87      2.48 o 
   0   5   8     1177.64     1253.62     12.06 o 
   1   5   8     1209.83     1305.10      9.09 o 
   2   5   8      268.10      237.55      1.99 o 
   3   5   8      175.67      201.44      1.90 o 
   4   5   8     1609.53     1722.49     14.57 o 
   5   5   8       49.51       56.98      1.04 o 
   6   5   8      611.74      563.76      6.14 o 
   7   5   8      442.91      422.13      4.81 o 
   8   5   8     1035.27      993.60     12.71 o 
   9   5   8       72.56       75.80      2.01 o 
  10   5   8       50.50       51.33      5.19 o 
   0   6   8      614.53      681.13      7.15 o 
   1   6   8     1086.15     1160.01      8.34 o 
   2   6   8      460.33      427.56      3.48 o 
   3   6   8       82.74       86.92      1.00 o 
   4   6   8       46.08       48.89      0.88 o 
   5   6   8      306.04      307.96      2.88 o 
   6   6   8      923.40      830.12      7.55 o 
   7   6   8      119.07      117.92      1.80 o 
   8   6   8       35.25       34.19      1.34 o 
   9   6   8       66.45       72.88      2.40 o 
   0   7   8        0.01        5.10      0.98 o 
   1   7   8     1899.34     2110.94     15.14 o 
   2   7   8      683.13      761.40      5.63 o 
   3   7   8      103.88      111.76      1.16 o 
   4   7   8      580.63      580.70      4.58 o 
   5   7   8     1197.85     1135.61      9.28 o 
   6   7   8      172.89      168.92      2.13 o 
   7   7   8       44.16       44.03      1.23 o 
   8   7   8        1.21        2.37      1.02 o 
   9   7   8      293.45      304.08      4.91 o 
   0   8   8       34.79       42.18      1.13 o 
   1   8   8      875.91      930.69      6.82 o 
   2   8   8      312.71      298.05      2.41 o 
   3   8   8      455.82      458.83      3.67 o 
   4   8   8      146.74      121.43      1.47 o 
   5   8   8      225.03      203.83      2.35 o 
   6   8   8       10.39        9.77      0.79 o 
   7   8   8      164.63      160.26      2.42 o 
   8   8   8      336.73      344.67      6.05 o 
   9   8   8      158.40      167.06      3.40 o 
   0   9   8      725.96      712.79      7.54 o 
   1   9   8     1563.75     1560.83     11.92 o 
   2   9   8      145.93      161.78      1.51 o 
   3   9   8      368.91      343.36      3.10 o 
   4   9   8      397.22      445.85      4.13 o 
   5   9   8      177.51      153.93      1.99 o 
   6   9   8      595.01      553.91      5.36 o 
   7   9   8       96.44       89.87      1.83 o 
   8   9   8       18.29       20.03      1.40 o 
   9   9   8      148.53      159.40      3.12 o 
   0  10   8       82.65       88.85      1.83 o 
   1  10   8      885.39      911.39      6.74 o 
   2  10   8     1090.91     1093.72      8.63 o 
   3  10   8       74.50       77.49      1.19 o 
   4  10   8      496.46      483.78      4.47 o 
   5  10   8      857.14      775.30      7.15 o 
   6  10   8       22.96       24.99      0.97 o 
   7  10   8      113.79      108.93      2.16 o 
   8  10   8       98.27      106.75      2.47 o 
   9  10   8      179.88      189.62      4.62 o 
   0  11   8      110.45       90.36      1.47 o 
   1  11   8      392.76      377.85      3.25 o 
   2  11   8     1578.22     1585.83     12.87 o 
   3  11   8      515.42      451.92      4.20 o 
   4  11   8      794.56      776.35      6.86 o 
   5  11   8       49.85       54.76      1.24 o 
   6  11   8       57.41       50.56      1.40 o 
   7  11   8       57.65       58.98      1.72 o 
   8  11   8      197.60      200.13      4.36 o 
   9  11   8       38.95       42.15      6.29 o 
   0  12   8      123.36      105.11      1.82 o 
   1  12   8      125.02      140.96      1.63 o 
   2  12   8      132.32      132.83      1.61 o 
   3  12   8       69.85       52.32      1.03 o 
   4  12   8      377.37      318.78      3.41 o 
   5  12   8       66.04       58.01      1.49 o 
   6  12   8       43.84       37.74      1.25 o 
   7  12   8      518.52      534.19      6.39 o 
   8  12   8       24.54       23.81      1.55 o 
   0  13   8       29.24       14.73      1.01 o 
   1  13   8      619.54      653.12      6.55 o 
   2  13   8      661.20      639.99      5.53 o 
   3  13   8      935.02      925.41      8.19 o 
   4  13   8      154.06      164.33      2.14 o 
   5  13   8       58.56       58.50      1.51 o 
   6  13   8      647.51      656.86      7.72 o 
   7  13   8       39.81       38.36      1.50 o 
   8  13   8       18.11       16.20      1.50 o 
   0  14   8      142.42      136.76      2.77 o 
   1  14   8       13.69       11.07      0.79 o 
   2  14   8        1.98        2.37      0.71 o 
   3  14   8      138.57      126.89      1.75 o 
   4  14   8      186.47      191.96      2.40 o 
   5  14   8      140.37      129.14      2.16 o 
   6  14   8      123.44      107.81      2.05 o 
   7  14   8        8.31        8.90      1.16 o 
   8  14   8      200.43      199.51      9.10 o 
   0  15   8       32.61       30.24      1.71 o 
   1  15   8      723.49      680.54      6.83 o 
   2  15   8      653.57      596.09      6.11 o 
   3  15   8      755.80      750.04      7.14 o 
   4  15   8      119.44      120.89      1.96 o 
   5  15   8      646.11      631.60      6.82 o 
   6  15   8        4.02        2.47      1.08 o 
   7  15   8       74.82       73.85      2.05 o 
   0  16   8      206.94      196.25      7.33 o 
   1  16   8      339.50      318.99      3.90 o 
   2  16   8       56.15       60.33      1.44 o 
   3  16   8      280.86      293.05      3.49 o 
   4  16   8        5.59        8.69      1.01 o 
   5  16   8      102.56      101.17      2.14 o 
   6  16   8      175.94      185.22      2.83 o 
   7  16   8       37.87       37.05      2.25 o 
   0  17   8       45.32       38.69      1.98 o 
   1  17   8      109.84      112.91      2.23 o 
   2  17   8       48.44       38.21      1.59 o 
   3  17   8       89.31       81.52      1.95 o 
   4  17   8       66.20       67.75      1.97 o 
   5  17   8       68.29       74.07      2.06 o 
   6  17   8      198.08      201.67      3.22 o 
   0  18   8      972.02      937.21     14.93 o 
   1  18   8      255.15      258.66      3.67 o 
   2  18   8      220.43      228.45      3.20 o 
   3  18   8      194.66      191.09      3.21 o 
   4  18   8      139.87      152.28      2.91 o 
   5  18   8       44.11       44.39      1.88 o 
   6  18   8       78.16       77.68      3.46 o 
   0  19   8       36.81       36.85      1.88 o 
   1  19   8       78.16       76.92      2.01 o 
   2  19   8      189.52      189.80      3.35 o 
   3  19   8      180.42      197.16      3.20 o 
   4  19   8      314.57      321.73      4.73 o 
   5  19   8      149.97      156.91      3.38 o 
   0  20   8      433.06      426.01      9.82 o 
   1  20   8      260.90      261.75      3.88 o 
   2  20   8      631.49      613.90      7.89 o 
   3  20   8       51.98       54.93      1.96 o 
   4  20   8        8.66        8.77      1.35 o 
   5  20   8      241.72      242.40      7.50 o 
   0  21   8       16.83       14.66      2.89 o 
   1  21   8       53.35       47.65      1.91 o 
   2  21   8      341.15      355.65      5.23 o 
   3  21   8      338.22      337.91      5.10 o 
   4  21   8      166.82      184.35      6.58 o 
   0  22   8       89.20       99.31      3.49 o 
   1  22   8       28.87       24.60      1.83 o 
   2  22   8      244.51      245.18      7.90 o 
   1   0   9     4262.90     4492.97     44.60 o 
   2   0   9       95.62       88.08      1.28 o 
   3   0   9      389.47      396.02      5.45 o 
   4   0   9       64.47       67.56      1.34 o 
   5   0   9      232.55      224.89      3.02 o 
   6   0   9      581.37      544.26      6.94 o 
   7   0   9      600.50      566.77      7.32 o 
   8   0   9       72.49       72.41      2.25 o 
   9   0   9       22.43       23.48      1.61 o 
  10   0   9        0.17       -0.46      1.89 o 
   0   1   9    10029.82    10278.12    111.77 o 
   1   1   9     4696.02     4929.52     43.69 o 
   2   1   9     2967.02     3035.40     21.37 o 
   3   1   9       80.40       87.20      1.03 o 
   4   1   9      393.97      398.80      3.34 o 
   5   1   9      392.73      383.31      3.30 o 
   6   1   9      905.60      863.49      7.19 o 
   7   1   9     1133.39     1066.18      9.15 o 
   8   1   9       55.82       51.68      1.38 o 
   9   1   9       23.35       24.26      1.17 o 
  10   1   9      121.08      125.52      2.67 o 
   0   2   9     5215.46     5369.58     57.07 o 
   1   2   9      886.62      940.09      7.19 o 
   2   2   9      997.76     1117.39     10.19 o 
   3   2   9      522.49      562.94      4.19 o 
   4   2   9      362.27      373.47      3.29 o 
   5   2   9      746.41      743.77      6.19 o 
   6   2   9      887.74      869.05      7.24 o 
   7   2   9      164.90      143.82      1.86 o 
   8   2   9       86.49       84.08      1.68 o 
   9   2   9      244.83      246.89      3.02 o 
  10   2   9      263.80      281.85      4.66 o 
   0   3   9      110.53       94.47      1.53 o 
   1   3   9       86.81      111.67      1.45 o 
   2   3   9     2902.43     3063.16     21.57 o 
   3   3   9      787.67      850.21      6.18 o 
   4   3   9      735.94      729.00      5.77 o 
   5   3   9      417.65      437.42      3.84 o 
   6   3   9     1631.39     1537.30     12.35 o 
   7   3   9      269.82      291.06      2.89 o 
   8   3   9      139.72      152.68      2.15 o 
   9   3   9      117.27      106.35      2.12 o 
  10   3   9        0.52       -0.62      1.67 o 
   0   4   9     2086.86     2277.65     24.54 o 
   1   4   9      854.36      943.08      7.03 o 
   2   4   9      198.32      174.70      1.59 o 
   3   4   9      847.81      886.66      6.98 o 
   4   4   9      356.44      381.90      3.35 o 
   5   4   9      346.81      370.47      3.33 o 
   6   4   9      326.65      297.31      2.86 o 
   7   4   9      361.17      344.39      3.30 o 
   8   4   9      249.32      245.39      3.37 o 
   9   4   9       59.45       55.05      1.79 o 
  10   4   9       82.91       81.79      4.52 o 
   0   5   9      606.88      662.55     10.60 o 
   1   5   9     2854.64     3101.38     20.72 o 
   2   5   9     1656.62     1864.19     13.71 o 
   3   5   9      270.33      258.54      2.26 o 
   4   5   9      958.95     1009.63      7.91 o 
   5   5   9      689.47      563.11      4.83 o 
   6   5   9      720.59      670.96      6.30 o 
   7   5   9      134.44      130.95      2.09 o 
   8   5   9      339.50      336.15      4.50 o 
   9   5   9      125.90      137.36      3.00 o 
   0   6   9     1187.57     1221.78     11.83 o 
   1   6   9      132.53      114.22      1.15 o 
   2   6   9      889.58      882.52      6.65 o 
   3   6   9      142.37      141.79      1.35 o 
   4   6   9      635.85      637.37      5.40 o 
   5   6   9      181.09      144.92      1.68 o 
   6   6   9      124.42      123.84      1.67 o 
   7   6   9        0.37        0.46      0.68 o 
   8   6   9        8.69        6.56      1.11 o 
   9   6   9       90.84       93.08      2.78 o 
   0   7   9      191.53      246.46      2.85 o 
   1   7   9     1803.45     1922.94     13.76 o 
   2   7   9     2083.06     2234.99     16.59 o 
   3   7   9      780.74      756.39      5.80 o 
   4   7   9       36.64       43.24      0.87 o 
   5   7   9      620.52      605.65      5.20 o 
   6   7   9      916.39      818.51      8.58 o 
   7   7   9       89.61       91.03      1.62 o 
   8   7   9       63.55       62.62      1.76 o 
   9   7   9      329.38      343.62      5.35 o 
   0   8   9        0.43        0.16      0.46 o 
   1   8   9      471.63      481.44      3.78 o 
   2   8   9      742.63      725.67      5.59 o 
   3   8   9      747.82      759.61      5.85 o 
   4   8   9     1704.04     1640.56     13.19 o 
   5   8   9      357.68      379.59      3.82 o 
   6   8   9       39.08       35.19      1.04 o 
   7   8   9       70.50       73.44      1.58 o 
   8   8   9      387.74      378.30      5.95 o 
   9   8   9        8.25       10.66      1.49 o 
   0   9   9      135.12      149.49      2.06 o 
   1   9   9     1578.67     1693.57     12.23 o 
   2   9   9      186.43      195.08      1.74 o 
   3   9   9       96.06      115.71      1.90 o 
   4   9   9      555.94      570.62      5.14 o 
   5   9   9       80.74       76.52      1.93 o 
   6   9   9      189.44      189.83      2.49 o 
   7   9   9      100.42       89.75      1.96 o 
   8   9   9       68.23       68.50      2.07 o 
   9   9   9       29.97       30.65      1.83 o 
   0  10   9      182.71      210.55      2.59 o 
   1  10   9      328.64      322.23      2.62 o 
   2  10   9     1421.79     1430.39     10.79 o 
   3  10   9     1358.44     1337.06     10.91 o 
   4  10   9       83.92       85.26      1.36 o 
   5  10   9      778.43      700.01      6.92 o 
   6  10   9       21.97       18.95      0.98 o 
   7  10   9       54.75       58.80      1.69 o 
   8  10   9        6.44        6.38      1.51 o 
   9  10   9      556.95      584.64     14.14 o 
   0  11   9        7.86       14.01      0.70 o 
   1  11   9      535.40      541.31      4.63 o 
   2  11   9       71.25       74.85      1.16 o 
   3  11   9     1466.60     1414.96     12.10 o 
   4  11   9      313.28      262.73      2.90 o 
   5  11   9      626.32      619.53      6.26 o 
   6  11   9       57.54       52.39      1.88 o 
   7  11   9       60.37       60.03      1.72 o 
   8  11   9       42.38       41.21      1.77 o 
   0  12   9       87.41      107.99      1.86 o 
   1  12   9       52.11       47.54      1.12 o 
   2  12   9      256.66      248.00      2.60 o 
   3  12   9     1083.14     1061.13      9.23 o 
   4  12   9      292.02      270.70      2.99 o 
   5  12   9      134.29      113.30      1.85 o 
   6  12   9       18.94       15.50      1.04 o 
   7  12   9       37.75       34.65      1.45 o 
   8  12   9      489.89      503.26      6.68 o 
   0  13   9      398.00      338.45      7.54 o 
   1  13   9      143.36      143.52      2.39 o 
   2  13   9      511.23      486.60      4.85 o 
   3  13   9      560.29      520.91      4.86 o 
   4  13   9       94.36       97.88      1.62 o 
   5  13   9        3.48        1.81      0.80 o 
   6  13   9       53.89       55.13      1.54 o 
   7  13   9      287.13      283.62      3.99 o 
   8  13   9       37.96       41.63      1.82 o 
   0  14   9       40.20       44.53      1.87 o 
   1  14   9     1050.22      988.62     10.73 o 
   2  14   9      190.84      170.39      2.19 o 
   3  14   9       72.59       64.51      1.25 o 
   4  14   9       17.39       16.00      0.89 o 
   5  14   9      142.49      136.74      2.25 o 
   6  14   9       47.80       44.78      1.41 o 
   7  14   9      199.82      205.50      3.28 o 
   8  14   9       14.18       20.31      4.29 o 
   0  15   9     1315.15     1237.71     19.02 o 
   1  15   9      825.27      772.24      8.22 o 
   2  15   9        7.32        6.41      0.91 o 
   3  15   9      517.93      517.81      7.45 o 
   4  15   9      227.94      244.78      2.89 o 
   5  15   9      283.61      290.78      3.67 o 
   6  15   9      190.94      180.57      2.76 o 
   7  15   9      230.62      241.45      3.74 o 
   0  16   9      141.26      142.47      4.80 o 
   1  16   9      330.35      313.78      4.13 o 
   2  16   9      206.12      198.35      3.12 o 
   3  16   9      267.58      286.29      3.65 o 
   4  16   9      118.76      119.41      2.91 o 
   5  16   9       40.67       39.13      1.56 o 
   6  16   9       32.39       39.53      1.53 o 
   7  16   9       80.14       85.16      4.04 o 
   0  17   9       10.65        8.03      1.50 o 
   1  17   9       88.97       81.59      1.92 o 
   2  17   9      121.71      116.22      2.13 o 
   3  17   9      372.36      380.55      4.60 o 
   4  17   9      553.49      573.42      8.77 o 
   5  17   9        9.09        5.40      1.22 o 
   6  17   9      173.33      186.73      3.33 o 
   0  18   9      194.58      178.78      3.66 o 
   1  18   9       30.21       31.64      1.66 o 
   2  18   9       62.71       65.69      1.89 o 
   3  18   9       32.75       31.97      1.43 o 
   4  18   9      155.97      156.44      2.95 o 
   5  18   9      145.20      148.76      3.65 o 
   6  18   9       23.61       28.54      2.46 o 
   0  19   9        2.42        0.56      1.39 o 
   1  19   9       37.62       37.42      1.54 o 
   2  19   9      128.70      123.26      2.49 o 
   3  19   9      107.36      109.76      2.34 o 
   4  19   9       58.08       60.35      1.95 o 
   5  19   9      514.29      537.72      9.29 o 
   0  20   9       92.02      103.47      3.37 o 
   1  20   9      161.01      159.32      3.32 o 
   2  20   9       10.22       10.49      1.43 o 
   3  20   9      139.65      147.72      3.03 o 
   4  20   9       88.40       93.21      2.48 o 
   0  21   9      137.20      143.71      3.97 o 
   1  21   9       99.58      101.58      2.54 o 
   2  21   9       96.22      111.14      3.54 o 
   3  21   9      325.93      342.06      8.09 o 
   0  22   9      549.17      587.35     14.82 o 
   1  22   9      120.39      128.29      5.58 o 
   2  22   9       96.41       99.07      7.90 o 
   0   0  10     3530.64     3809.63     56.07 o 
   1   0  10     5055.40     5496.19     54.53 o 
   2   0  10      630.34      696.59      7.59 o 
   3   0  10        0.11       -0.29      0.42 o 
   4   0  10      187.65      230.10      3.05 o 
   5   0  10      504.86      527.71      6.20 o 
   6   0  10      297.59      298.33      4.23 o 
   7   0  10      301.80      265.31      3.98 o 
   8   0  10      485.42      507.67      7.50 o 
   9   0  10       32.74       33.69      1.83 o 
  10   0  10      324.95      350.76     10.49 o 
   0   1  10     2402.19     2626.72     25.88 o 
   1   1  10      808.88      947.62      7.92 o 
   2   1  10      124.90      153.89      1.38 o 
   3   1  10      487.88      506.15      4.03 o 
   4   1  10       62.70       60.33      0.88 o 
   5   1  10       14.22       14.78      0.65 o 
   6   1  10       85.96       88.16      1.39 o 
   7   1  10        6.71        5.51      0.76 o 
   8   1  10       15.71       16.82      1.01 o 
   9   1  10       54.27       53.10      1.47 o 
  10   1  10      262.17      266.20      4.49 o 
   0   2  10      391.70      428.11      4.50 o 
   1   2  10      680.90      713.21      5.53 o 
   2   2  10       44.10       42.58      0.63 o 
   3   2  10      439.88      487.24      4.95 o 
   4   2  10       97.92      112.01      1.22 o 
   5   2  10      124.36      127.63      1.52 o 
   6   2  10      114.62      110.73      1.50 o 
   7   2  10      380.86      386.64      3.88 o 
   8   2  10      607.61      605.95      6.16 o 
   9   2  10       51.98       57.50      1.46 o 
  10   2  10       25.00       26.16      2.07 o 
   0   3  10     2544.17     2694.31     28.97 o 
   1   3  10      671.82      730.01      6.11 o 
   2   3  10      832.95      960.09      7.16 o 
   3   3  10      276.18      279.44      2.60 o 
   4   3  10      425.49      406.19      3.70 o 
   5   3  10       57.01       59.86      1.08 o 
   6   3  10      190.70      165.55      1.97 o 
   7   3  10      321.78      307.41      3.14 o 
   8   3  10      169.95      160.67      2.22 o 
   9   3  10       60.75       62.57      1.79 o 
  10   3  10       10.49        6.73      2.13 o 
   0   4  10      258.31      284.24      3.42 o 
   1   4  10     1350.12     1579.51     11.62 o 
   2   4  10      139.22      131.34      1.31 o 
   3   4  10      418.47      439.81      3.46 o 
   4   4  10       10.57       11.05      0.56 o 
   5   4  10       17.52       19.50      0.66 o 
   6   4  10      219.81      222.24      2.31 o 
   7   4  10      469.27      474.33      4.31 o 
   8   4  10      369.91      370.78      4.67 o 
   9   4  10        4.83        3.82      1.26 o 
  10   4  10       11.47       19.01      4.43 o 
   0   5  10        5.22        2.16      0.54 o 
   1   5  10     1542.70     1640.08     11.74 o 
   2   5  10      256.84      298.18      2.43 o 
   3   5  10        8.47        7.94      0.41 o 
   4   5  10      142.67      144.64      1.54 o 
   5   5  10      356.82      347.35      3.19 o 
   6   5  10      140.32      117.16      1.49 o 
   7   5  10       48.12       48.30      1.16 o 
   8   5  10      426.11      413.18      4.76 o 
   9   5  10       57.91       55.26      2.02 o 
   0   6  10     1724.37     1972.41     19.91 o 
   1   6  10     1123.95     1253.87      8.76 o 
   2   6  10      282.23      317.49      2.69 o 
   3   6  10      559.19      614.98      4.77 o 
   4   6  10      916.43      923.33      7.27 o 
   5   6  10      160.33      128.37      2.26 o 
   6   6  10       91.27       88.58      1.48 o 
   7   6  10      108.38      116.24      1.82 o 
   8   6  10      214.29      207.83      3.41 o 
   9   6  10      125.29      124.02      2.94 o 
   0   7  10      102.44      128.76      1.63 o 
   1   7  10      874.37      957.73      6.78 o 
   2   7  10      168.39      174.62      1.57 o 
   3   7  10      260.67      292.40      2.47 o 
   4   7  10      174.33      181.32      1.84 o 
   5   7  10     1824.67     1689.85     14.66 o 
   6   7  10      641.86      616.10      5.61 o 
   7   7  10      228.79      208.60      2.71 o 
   8   7  10      127.93      129.36      2.63 o 
   9   7  10        1.93        3.56      1.36 o 
   0   8  10      902.96     1002.63     10.45 o 
   1   8  10      113.04      116.42      1.16 o 
   2   8  10      976.67      952.61      7.24 o 
   3   8  10      185.48      182.80      1.74 o 
   4   8  10      536.80      452.62      4.16 o 
   5   8  10      291.75      345.27      3.76 o 
   6   8  10      300.35      278.67      3.26 o 
   7   8  10      315.54      324.51      3.75 o 
   8   8  10       91.15       91.15      2.29 o 
   9   8  10      122.89      127.61      3.00 o 
   0   9  10      709.95      762.36      8.08 o 
   1   9  10      746.49      762.70      5.51 o 
   2   9  10      358.34      367.34      3.17 o 
   3   9  10       42.43       52.61      1.02 o 
   4   9  10     1048.60     1022.75      9.26 o 
   5   9  10       31.35       21.28      0.94 o 
   6   9  10       96.92       88.24      1.66 o 
   7   9  10       82.46       78.24      1.66 o 
   8   9  10      242.84      237.62      4.27 o 
   9   9  10      143.84      154.14      5.77 o 
   0  10  10       38.69       31.27      0.91 o 
   1  10  10      953.57      905.11      7.23 o 
   2  10  10       19.36       30.20      0.72 o 
   3  10  10      400.69      406.41      3.85 o 
   4  10  10      131.55      137.94      1.86 o 
   5  10  10     1067.96     1061.85     10.15 o 
   6  10  10      401.00      409.86      4.46 o 
   7  10  10       73.62       75.61      1.76 o 
   8  10  10       59.01       65.19      2.03 o 
   9  10  10      249.00      252.17     10.92 o 
   0  11  10      212.05      192.62      2.71 o 
   1  11  10      379.45      381.04      4.00 o 
   2  11  10     1073.54      990.60      8.61 o 
   3  11  10      694.87      679.26      6.10 o 
   4  11  10       97.29      106.02      1.64 o 
   5  11  10       60.29       62.90      1.45 o 
   6  11  10      196.87      178.83      2.48 o 
   7  11  10      110.81      122.28      2.38 o 
   8  11  10      422.98      447.83      6.07 o 
   0  12  10      675.41      643.39      8.23 o 
   1  12  10      186.28      175.14      2.19 o 
   2  12  10      175.60      168.51      1.92 o 
   3  12  10      395.73      342.74      3.40 o 
   4  12  10      445.04      442.70      4.45 o 
   5  12  10       17.59       18.73      0.98 o 
   6  12  10      243.06      233.95      3.15 o 
   7  12  10      143.19      149.82      2.65 o 
   8  12  10       31.05       39.58      1.76 o 
   0  13  10       29.10       42.10      1.78 o 
   1  13  10      611.33      572.95      8.31 o 
   2  13  10      851.82      810.55      7.58 o 
   3  13  10      135.68      126.81      1.74 o 
   4  13  10      207.81      210.78      2.54 o 
   5  13  10       38.64       32.55      1.33 o 
   6  13  10      146.25      147.76      2.40 o 
   7  13  10      346.92      345.07      4.60 o 
   8  13  10       62.14       71.74      3.40 o 
   0  14  10        4.78        2.14      1.20 o 
   1  14  10      511.53      468.69      5.23 o 
   2  14  10      148.88      153.71      2.16 o 
   3  14  10       17.63       20.88      0.93 o 
   4  14  10      297.09      272.39      3.10 o 
   5  14  10      774.92      743.39      7.85 o 
   6  14  10        1.60       -0.12      0.94 o 
   7  14  10      195.84      186.84      3.11 o 
   0  15  10        9.03       12.49      1.42 o 
   1  15  10       47.45       39.31      1.34 o 
   2  15  10       13.14       12.18      0.95 o 
   3  15  10      283.38      279.75      3.54 o 
   4  15  10        7.33        8.64      0.94 o 
   5  15  10      112.66      111.46      2.20 o 
   6  15  10       53.95       52.01      1.62 o 
   7  15  10      220.98      215.68      3.68 o 
   0  16  10       35.80       30.12      1.82 o 
   1  16  10      386.75      369.02      4.69 o 
   2  16  10      255.95      255.65      3.35 o 
   3  16  10       36.24       36.78      1.24 o 
   4  16  10      363.32      376.50      4.79 o 
   5  16  10      128.43      135.94      2.70 o 
   6  16  10       86.30       96.77      2.23 o 
   7  16  10       43.42       53.04      2.87 o 
   0  17  10       12.99       19.12      1.71 o 
   1  17  10      457.52      433.22      5.40 o 
   2  17  10      424.44      431.48      6.14 o 
   3  17  10       29.92       30.56      1.21 o 
   4  17  10      115.18      112.60      2.46 o 
   5  17  10        3.39        4.23      1.42 o 
   6  17  10       72.13       76.03      2.24 o 
   0  18  10      388.72      398.38      6.41 o 
   1  18  10       78.97       77.39      2.39 o 
   2  18  10      150.83      154.54      2.72 o 
   3  18  10      144.55      149.54      2.60 o 
   4  18  10       34.72       32.44      1.59 o 
   5  18  10      146.11      154.18      4.26 o 
   6  18  10        4.13        8.99      3.56 o 
   0  19  10      929.44      941.60     14.98 o 
   1  19  10      271.85      257.72      3.77 o 
   2  19  10      109.33      108.53      2.38 o 
   3  19  10       74.67       86.03      2.18 o 
   4  19  10      276.76      285.37      4.40 o 
   5  19  10      116.28      127.05      5.27 o 
   0  20  10      235.33      239.73      5.21 o 
   1  20  10      361.00      357.95      4.87 o 
   2  20  10      320.49      341.76      5.04 o 
   3  20  10        7.85        7.45      1.38 o 
   4  20  10      168.89      176.57      5.11 o 
   0  21  10        0.67        0.29      1.80 o 
   1  21  10      253.18      271.95      4.09 o 
   2  21  10       83.47       79.22      2.38 o 
   3  21  10       29.12       30.09      4.89 o 
   0  22  10      664.41      729.23     25.42 o 
   1  22  10       54.51       53.62      3.91 o 
   1   0  11     2853.22     3231.63     32.17 o 
   2   0  11       25.68       21.62      1.03 o 
   3   0  11       39.40       45.90      1.05 o 
   4   0  11       43.19       56.33      1.28 o 
   5   0  11      900.89      878.49      9.91 o 
   6   0  11       25.49       19.56      1.15 o 
   7   0  11       61.96       63.62      1.89 o 
   8   0  11      149.16      164.14      3.34 o 
   9   0  11      195.42      202.70      3.98 o 
  10   0  11        0.74        1.17      1.96 o 
   0   1  11     2937.38     3087.55     30.42 o 
   1   1  11     1042.69     1164.04      8.31 o 
   2   1  11      389.59      448.28      3.37 o 
   3   1  11      546.43      556.24      4.47 o 
   4   1  11      121.45      144.05      1.46 o 
   5   1  11      459.86      468.24      4.10 o 
   6   1  11       66.10       74.07      1.30 o 
   7   1  11      552.91      552.67      5.09 o 
   8   1  11      182.68      178.05      2.47 o 
   9   1  11       83.16       80.65      2.03 o 
  10   1  11      120.58      124.03      5.49 o 
   0   2  11     8587.90     9472.89     99.82 o 
   1   2  11     1216.07     1346.18      9.99 o 
   2   2  11      735.22      748.83      5.47 o 
   3   2  11      259.14      242.63      2.10 o 
   4   2  11      210.43      199.62      1.98 o 
   5   2  11      318.80      300.09      2.93 o 
   6   2  11       81.24       85.48      1.32 o 
   7   2  11       35.78       28.83      0.96 o 
   8   2  11      122.69      117.32      1.97 o 
   9   2  11      241.93      240.38      3.15 o 
  10   2  11       74.77       75.81      3.39 o 
   0   3  11     6471.56     7153.29     76.36 o 
   1   3  11     2278.30     2540.81     18.48 o 
   2   3  11      155.51      161.37      1.48 o 
   3   3  11      522.08      596.28      4.69 o 
   4   3  11      492.07      497.79      4.20 o 
   5   3  11      318.50      299.96      2.72 o 
   6   3  11       37.37       46.33      1.03 o 
   7   3  11      219.83      229.60      2.59 o 
   8   3  11       23.13       21.80      1.21 o 
   9   3  11       33.68       39.94      1.55 o 
   0   4  11      169.72      192.76      2.51 o 
   1   4  11        5.67        8.21      0.38 o 
   2   4  11     1333.80     1428.32     14.18 o 
   3   4  11      138.64      141.57      1.45 o 
   4   4  11       84.46       78.54      1.14 o 
   5   4  11      207.69      201.52      2.20 o 
   6   4  11      175.92      159.40      1.80 o 
   7   4  11       96.49       95.53      1.63 o 
   8   4  11       43.18       43.86      1.47 o 
   9   4  11       32.90       38.04      2.14 o 
   0   5  11     1839.45     2004.15     21.67 o 
   1   5  11      416.80      446.46      4.15 o 
   2   5  11       11.48       18.81      0.55 o 
   3   5  11      218.67      241.08      2.09 o 
   4   5  11      232.70      267.12      2.63 o 
   5   5  11       69.08       53.28      1.07 o 
   6   5  11      773.07      733.34      7.02 o 
   7   5  11      135.85      121.28      1.85 o 
   8   5  11      101.95      101.98      2.16 o 
   9   5  11      122.30      129.29      2.97 o 
   0   6  11      211.93      211.97      2.74 o 
   1   6  11       92.95      127.39      1.27 o 
   2   6  11      170.64      173.90      1.77 o 
   3   6  11      491.03      522.48      3.98 o 
   4   6  11      526.92      488.16      4.22 o 
   5   6  11     1329.27     1247.72     10.61 o 
   6   6  11       71.05       63.15      1.33 o 
   7   6  11      218.83      206.28      2.70 o 
   8   6  11      301.23      285.59      4.19 o 
   9   6  11       79.86       83.05      2.52 o 
   0   7  11        8.04        7.69      0.51 o 
   1   7  11     1630.59     1756.99     12.64 o 
   2   7  11      828.77      881.11      6.94 o 
   3   7  11       56.08       59.79      1.12 o 
   4   7  11     1002.04     1000.24      8.57 o 
   5   7  11     1496.83     1473.62     13.02 o 
   6   7  11      322.20      306.63      3.49 o 
   7   7  11       90.42       85.82      1.64 o 
   8   7  11      290.19      284.56      3.95 o 
   9   7  11       78.25       77.86      2.46 o 
   0   8  11       30.18       26.78      1.41 o 
   1   8  11     1332.97     1376.25     10.35 o 
   2   8  11      318.76      303.23      2.75 o 
   3   8  11      502.08      477.45      4.01 o 
   4   8  11      713.36      713.70      6.31 o 
   5   8  11      673.47      727.30      6.80 o 
   6   8  11      486.95      453.13      4.80 o 
   7   8  11       51.97       53.69      1.41 o 
   8   8  11       19.56       20.77      1.41 o 
   9   8  11       23.57       26.04      1.97 o 
   0   9  11      143.13      161.58      2.34 o 
   1   9  11       51.79       45.92      0.84 o 
   2   9  11      395.08      404.54      3.34 o 
   3   9  11       53.50       49.76      1.04 o 
   4   9  11      321.11      305.09      3.38 o 
   5   9  11       31.40       23.79      0.97 o 
   6   9  11      271.75      260.10      3.14 o 
   7   9  11      299.95      306.15      3.62 o 
   8   9  11      297.10      302.64      4.49 o 
   9   9  11       45.00       46.01      3.52 o 
   0  10  11       17.95       32.12      1.20 o 
   1  10  11      114.74      136.55      1.52 o 
   2  10  11      926.47      914.76      7.33 o 
   3  10  11     1425.42     1436.10     12.25 o 
   4  10  11      324.24      276.80      2.89 o 
   5  10  11      296.36      279.52      3.26 o 
   6  10  11      175.46      168.56      2.37 o 
   7  10  11       69.48       73.03      1.76 o 
   8  10  11      210.51      212.82      3.88 o 
   0  11  11      444.52      482.04      5.79 o 
   1  11  11      478.04      435.42      3.91 o 
   2  11  11      225.59      197.53      2.19 o 
   3  11  11      504.51      487.12      4.56 o 
   4  11  11      182.97      181.11      2.25 o 
   5  11  11      219.51      188.08      2.51 o 
   6  11  11        6.71        6.19      0.92 o 
   7  11  11       45.69       43.40      1.41 o 
   8  11  11      101.48      105.76      2.55 o 
   0  12  11      134.37      143.06      2.78 o 
   1  12  11      989.60      899.24      8.28 o 
   2  12  11      290.07      276.76      2.86 o 
   3  12  11       77.51       75.74      1.94 o 
   4  12  11       68.64       65.45      1.39 o 
   5  12  11       58.35       59.45      1.45 o 
   6  12  11       28.53       30.36      1.16 o 
   7  12  11      307.69      303.72      3.91 o 
   8  12  11      180.72      197.25      3.51 o 
   0  13  11      540.81      503.58      8.34 o 
   1  13  11      257.44      227.18      2.62 o 
   2  13  11      285.37      279.52      3.00 o 
   3  13  11       24.34       20.46      0.91 o 
   4  13  11       12.72       15.27      1.01 o 
   5  13  11       15.24       14.29      1.03 o 
   6  13  11       98.95       93.57      1.94 o 
   7  13  11       60.32       61.85      1.82 o 
   8  13  11      275.89      275.92      8.24 o 
   0  14  11     1419.82     1283.39     19.65 o 
   1  14  11      347.15      333.55      3.98 o 
   2  14  11      128.70      125.47      2.55 o 
   3  14  11      363.61      310.96      3.41 o 
   4  14  11      234.85      233.61      2.94 o 
   5  14  11      227.44      202.66      2.90 o 
   6  14  11       21.41       21.47      1.27 o 
   7  14  11       90.35       87.89      2.38 o 
   0  15  11       11.28       11.01      1.41 o 
   1  15  11      316.98      310.93      4.07 o 
   2  15  11        4.67        3.33      0.85 o 
   3  15  11       26.76       26.11      1.08 o 
   4  15  11      248.47      248.18      3.31 o 
   5  15  11       40.83       46.47      1.51 o 
   6  15  11      144.50      137.41      2.58 o 
   7  15  11      203.69      207.44      3.93 o 
   0  16  11      181.02      153.38      3.67 o 
   1  16  11      111.41      115.06      2.22 o 
   2  16  11       66.49       65.04      1.65 o 
   3  16  11      449.27      433.24      5.04 o 
   4  16  11      165.23      163.37      2.58 o 
   5  16  11       35.44       31.04      1.52 o 
   6  16  11       91.87       88.89      2.18 o 
   0  17  11        4.86        5.71      1.27 o 
   1  17  11       62.86       56.70      1.68 o 
   2  17  11       77.05       76.96      1.95 o 
   3  17  11       46.08       48.14      1.48 o 
   4  17  11      199.43      192.85      3.31 o 
   5  17  11      248.54      258.44      4.03 o 
   6  17  11        7.14        8.69      2.35 o 
   0  18  11      460.29      447.84      7.06 o 
   1  18  11        1.99        1.89      1.05 o 
   2  18  11       16.39       19.17      1.28 o 
   3  18  11       37.21       39.38      1.62 o 
   4  18  11      229.34      228.78      3.75 o 
   5  18  11      175.54      190.15      3.69 o 
   0  19  11       46.20       59.92      2.59 o 
   1  19  11        4.50        2.74      1.13 o 
   2  19  11      246.24      249.84      3.76 o 
   3  19  11      105.43      102.99      2.69 o 
   4  19  11      111.53      115.51      2.67 o 
   5  19  11        2.45        5.54      2.51 o 
   0  20  11      626.66      655.81     11.07 o 
   1  20  11      602.19      599.73      7.32 o 
   2  20  11      161.78      164.57      2.96 o 
   3  20  11       49.38       43.61      2.46 o 
   0  21  11       17.20       15.76      1.99 o 
   1  21  11       35.59       40.91      1.75 o 
   2  21  11       83.03      103.61      4.68 o 
   3  21  11       94.57      109.75      7.71 o 
   0  22  11       26.06       20.94      4.21 o 
   1  22  11       28.00       37.04      4.86 o 
   0   0  12     5662.41     6492.04     93.35 o 
   1   0  12      870.80      900.21      9.20 o 
   2   0  12      628.96      655.73      6.83 o 
   3   0  12      502.07      529.18      5.63 o 
   4   0  12       49.72       42.24      1.08 o 
   5   0  12      893.73      865.00     10.50 o 
   6   0  12      506.78      492.33      6.43 o 
   7   0  12     1687.66     1679.46     19.92 o 
   8   0  12        1.23        1.70      1.23 o 
   9   0  12      126.80      124.26      3.46 o 
   0   1  12        7.61        6.11      0.46 o 
   1   1  12     4497.39     4619.10     32.34 o 
   2   1  12     1037.76     1032.31      7.45 o 
   3   1  12      994.16     1020.91      7.41 o 
   4   1  12      698.09      720.24      5.77 o 
   5   1  12      111.30      113.87      1.47 o 
   6   1  12      861.70      799.70      6.99 o 
   7   1  12      159.23      152.60      1.97 o 
   8   1  12       56.12       56.41      1.53 o 
   9   1  12      402.47      412.28      5.19 o 
   0   2  12     1761.73     1840.43     19.68 o 
   1   2  12     1564.44     1746.28     12.79 o 
   2   2  12      594.74      620.87      4.59 o 
   3   2  12       83.02       85.05      0.96 o 
   4   2  12      347.51      381.43      3.51 o 
   5   2  12      889.70      881.93      7.61 o 
   6   2  12     1196.74     1100.43      9.39 o 
   7   2  12      222.83      213.72      2.57 o 
   8   2  12      178.09      185.90      2.72 o 
   9   2  12      173.43      160.85      2.49 o 
   0   3  12     1409.73     1570.59     16.94 o 
   1   3  12      343.30      345.16      3.07 o 
   2   3  12     1068.32     1104.17      7.96 o 
   3   3  12      733.39      757.99      5.61 o 
   4   3  12      514.17      501.82      4.31 o 
   5   3  12       80.93       78.92      1.29 o 
   6   3  12      562.48      565.29      4.96 o 
   7   3  12      454.83      444.14      4.81 o 
   8   3  12       46.64       48.21      1.34 o 
   9   3  12      168.17      167.76      2.88 o 
   0   4  12     1053.92     1230.97     13.49 o 
   1   4  12      519.65      544.15      4.20 o 
   2   4  12      504.54      542.98      4.23 o 
   3   4  12      179.82      194.37      1.78 o 
   4   4  12     1004.34      946.38      7.76 o 
   5   4  12      684.25      614.36      5.48 o 
   6   4  12       38.95       38.53      0.99 o 
   7   4  12      249.45      260.41      3.30 o 
   8   4  12       14.89       16.77      1.36 o 
   9   4  12      279.61      282.25      4.29 o 
   0   5  12        2.09        2.54      0.57 o 
   1   5  12     3082.52     3338.99     24.73 o 
   2   5  12       24.41       21.72      0.53 o 
   3   5  12      998.48     1011.49      7.92 o 
   4   5  12      201.21      202.33      2.17 o 
   5   5  12      369.71      341.63      3.49 o 
   6   5  12       26.43       17.21      0.80 o 
   7   5  12      201.30      201.32      2.50 o 
   8   5  12      147.98      151.86      2.62 o 
   9   5  12       14.45       15.84      1.42 o 
   0   6  12      433.96      428.34      5.03 o 
   1   6  12       55.08       65.58      0.85 o 
   2   6  12      857.04      877.02      6.90 o 
   3   6  12      265.47      262.46      2.38 o 
   4   6  12      735.06      661.34      5.84 o 
   5   6  12      496.51      493.19      4.96 o 
   6   6  12       92.08       75.06      1.43 o 
   7   6  12       18.11       18.51      1.01 o 
   8   6  12      315.97      321.37      4.27 o 
   9   6  12       44.70       50.59      1.99 o 
   0   7  12     2322.22     2496.07     25.32 o 
   1   7  12      607.38      629.17      4.89 o 
   2   7  12      528.94      548.56      4.35 o 
   3   7  12      275.59      278.56      2.75 o 
   4   7  12     1435.40     1368.68     11.54 o 
   5   7  12      223.63      202.91      2.39 o 
   6   7  12       22.01       22.61      1.01 o 
   7   7  12        7.05        9.25      0.88 o 
   8   7  12      180.27      175.03      3.61 o 
   9   7  12       35.73       41.06      1.93 o 
   0   8  12      220.70      192.39      2.65 o 
   1   8  12      740.29      679.61      5.49 o 
   2   8  12     1012.15      986.82      7.55 o 
   3   8  12      460.06      453.48      3.84 o 
   4   8  12      428.46      422.30      4.16 o 
   5   8  12     1028.36      928.59      8.52 o 
   6   8  12      397.43      368.44      4.08 o 
   7   8  12       78.13       82.53      1.72 o 
   8   8  12      301.46      298.50      4.53 o 
   9   8  12       47.89       49.63      3.91 o 
   0   9  12      452.66      502.85      5.94 o 
   1   9  12      491.43      504.51      4.39 o 
   2   9  12      505.09      503.98      4.41 o 
   3   9  12      881.71      823.97      6.69 o 
   4   9  12      347.59      319.38      3.52 o 
   5   9  12      102.86       98.10      1.69 o 
   6   9  12        9.74        5.96      0.96 o 
   7   9  12       52.02       55.38      1.47 o 
   8   9  12      377.88      366.41      5.17 o 
   9   9  12      219.46      247.17     10.65 o 
   0  10  12       20.97       24.02      0.98 o 
   1  10  12     1841.54     1861.97     15.02 o 
   2  10  12       44.71       41.45      0.97 o 
   3  10  12      237.90      232.83      2.63 o 
   4  10  12       29.47       33.61      1.40 o 
   5  10  12       98.21      105.70      1.77 o 
   6  10  12      190.72      175.92      2.46 o 
   7  10  12       64.56       70.25      1.91 o 
   8  10  12      103.89      103.40      2.50 o 
   0  11  12       41.49       55.28      1.54 o 
   1  11  12      237.37      253.15      2.61 o 
   2  11  12      870.74      848.12      7.82 o 
   3  11  12      469.30      472.26      4.69 o 
   4  11  12       78.30       75.27      1.60 o 
   5  11  12      640.58      620.44      6.32 o 
   6  11  12      334.10      322.78      3.76 o 
   7  11  12       33.32       38.32      1.39 o 
   8  11  12      144.54      143.91      2.93 o 
   0  12  12      621.78      537.21      7.74 o 
   1  12  12       41.11       29.58      0.87 o 
   2  12  12       21.10       18.91      0.83 o 
   3  12  12       55.41       63.84      1.33 o 
   4  12  12      293.53      275.67      3.43 o 
   5  12  12       93.62       91.67      1.84 o 
   6  12  12       61.43       67.88      1.69 o 
   7  12  12       73.24       76.12      2.05 o 
   8  12  12        1.21        2.19      3.83 o 
   0  13  12      101.74      101.52      2.73 o 
   1  13  12      667.21      595.86      6.62 o 
   2  13  12      470.18      431.46      4.63 o 
   3  13  12      536.06      556.40      5.90 o 
   4  13  12      865.80      829.06      8.64 o 
   5  13  12      232.72      229.10      3.11 o 
   6  13  12      159.47      166.30      2.78 o 
   7  13  12      279.49      292.89      4.51 o 
   0  14  12        3.98        0.56      1.30 o 
   1  14  12      681.41      637.76      7.31 o 
   2  14  12       42.11       36.23      1.14 o 
   3  14  12      119.58      116.14      1.92 o 
   4  14  12      102.45       89.50      1.81 o 
   5  14  12      199.01      191.34      2.80 o 
   6  14  12      146.60      142.93      2.59 o 
   7  14  12      295.35      294.88      4.18 o 
   0  15  12      210.29      175.62      3.89 o 
   1  15  12      125.92      119.31      2.21 o 
   2  15  12       45.41       45.19      1.52 o 
   3  15  12      379.94      370.02      4.18 o 
   4  15  12      177.76      169.27      2.77 o 
   5  15  12      538.01      527.73      6.55 o 
   6  15  12      175.21      179.81      3.01 o 
   7  15  12       33.62       37.73      2.66 o 
   0  16  12       66.97       57.32      2.11 o 
   1  16  12      249.28      237.19      3.42 o 
   2  16  12      340.15      332.14      4.12 o 
   3  16  12      131.85      127.50      2.41 o 
   4  16  12       53.31       55.29      1.64 o 
   5  16  12      243.83      244.35      3.87 o 
   6  16  12      281.13      294.32      4.18 o 
   0  17  12       73.56       75.16      2.39 o 
   1  17  12      131.20      129.12      2.41 o 
   2  17  12       20.03       18.41      1.18 o 
   3  17  12      143.77      138.47      2.55 o 
   4  17  12       96.85       94.44      2.50 o 
   5  17  12      116.20      120.96      2.67 o 
   6  17  12        9.21       11.84      2.16 o 
   0  18  12      229.60      240.42      5.55 o 
   1  18  12      143.36      149.84      2.95 o 
   2  18  12      128.96      121.30      2.32 o 
   3  18  12      201.42      202.63      3.48 o 
   4  18  12       31.60       36.48      1.80 o 
   5  18  12        8.90       11.67      2.25 o 
   0  19  12       10.56       10.20      1.75 o 
   1  19  12       78.49       74.55      2.07 o 
   2  19  12       74.30       71.91      1.91 o 
   3  19  12      257.61      266.15      4.55 o 
   4  19  12      106.87      111.36      3.10 o 
   0  20  12      388.25      380.21      7.23 o 
   1  20  12        0.85        1.31      1.23 o 
   2  20  12       91.56       93.65      2.21 o 
   3  20  12      138.53      138.43      4.62 o 
   0  21  12      906.16      951.22     15.41 o 
   1  21  12       13.78       14.89      1.91 o 
   2  21  12      706.11      764.53     18.37 o 
   1   0  13      114.28       92.62      1.38 o 
   2   0  13      255.74      266.84      3.24 o 
   3   0  13     1418.92     1472.25     14.95 o 
   4   0  13      436.00      435.29      5.18 o 
   5   0  13      209.27      194.59      2.81 o 
   6   0  13      790.27      759.61      9.46 o 
   7   0  13       26.82       17.64      1.39 o 
   8   0  13      190.78      207.09      3.89 o 
   9   0  13       29.82       30.14      2.01 o 
   0   1  13     2571.57     2637.10     26.05 o 
   1   1  13       75.16      100.92      1.27 o 
   2   1  13      536.68      563.21      4.34 o 
   3   1  13       99.57       96.60      1.10 o 
   4   1  13      469.00      491.53      4.23 o 
   5   1  13      173.21      148.96      1.79 o 
   6   1  13      519.50      483.70      4.71 o 
   7   1  13      217.74      211.79      2.57 o 
   8   1  13      192.20      183.76      2.71 o 
   9   1  13      278.41      280.79      3.94 o 
   0   2  13      240.18      256.61      3.14 o 
   1   2  13     1242.18     1313.92      9.72 o 
   2   2  13      704.76      716.51      5.66 o 
   3   2  13      879.52      863.12      6.79 o 
   4   2  13      886.91      888.26      7.42 o 
   5   2  13      483.72      461.05      4.26 o 
   6   2  13      568.97      522.24      4.81 o 
   7   2  13      567.47      544.82      5.07 o 
   8   2  13       11.11       13.09      1.00 o 
   9   2  13      646.34      648.39      8.04 o 
   0   3  13        0.60        1.86      0.54 o 
   1   3  13      563.35      601.60      4.80 o 
   2   3  13      990.23     1003.54      7.53 o 
   3   3  13      452.63      451.54      3.88 o 
   4   3  13      994.12      926.39      7.92 o 
   5   3  13      370.86      345.21      3.35 o 
   6   3  13       55.80       57.09      1.27 o 
   7   3  13       55.99       48.67      1.23 o 
   8   3  13       69.64       69.74      1.49 o 
   9   3  13      176.94      180.11      3.02 o 
   0   4  13       30.40       32.68      0.88 o 
   1   4  13     1098.10     1094.90      9.19 o 
   2   4  13      570.05      551.00      4.31 o 
   3   4  13        1.63        0.92      0.49 o 
   4   4  13      362.07      347.30      3.30 o 
   5   4  13      319.66      311.26      3.23 o 
   6   4  13       70.57       67.95      1.30 o 
   7   4  13      594.31      571.69      5.55 o 
   8   4  13       40.98       40.15      1.38 o 
   9   4  13       25.48       27.29      1.56 o 
   0   5  13        1.94        1.69      0.60 o 
   1   5  13      838.18      873.71      6.82 o 
   2   5  13      686.89      749.32      5.75 o 
   3   5  13      478.45      489.99      4.06 o 
   4   5  13       33.18       29.00      0.86 o 
   5   5  13      534.38      478.16      5.43 o 
   6   5  13      744.47      695.15      6.25 o 
   7   5  13       85.86       83.68      1.68 o 
   8   5  13      164.74      166.95      2.92 o 
   9   5  13      211.27      208.78      3.57 o 
   0   6  13     5101.63     5269.68     56.39 o 
   1   6  13        8.67        7.22      0.48 o 
   2   6  13      953.31     1004.65      7.88 o 
   3   6  13       30.13       35.68      0.74 o 
   4   6  13       90.31       82.73      1.26 o 
   5   6  13      736.91      695.83      6.20 o 
   6   6  13       91.59       81.82      1.51 o 
   7   6  13       94.69       97.41      1.82 o 
   8   6  13      181.05      173.80      2.88 o 
   9   6  13      126.39      125.89      3.00 o 
   0   7  13      110.60      125.24      1.97 o 
   1   7  13     1105.50     1075.39      8.44 o 
   2   7  13       88.64       90.39      1.19 o 
   3   7  13      705.55      672.84      5.27 o 
   4   7  13      387.96      376.49      3.60 o 
   5   7  13      398.82      378.07      3.86 o 
   6   7  13      205.85      200.09      2.61 o 
   7   7  13       89.28       82.49      1.70 o 
   8   7  13      102.68      101.90      2.71 o 
   9   7  13      168.51      173.51      6.10 o 
   0   8  13       95.54       92.08      1.67 o 
   1   8  13     1285.00     1339.67     10.46 o 
   2   8  13      631.68      666.11      6.00 o 
   3   8  13      376.75      350.08      2.98 o 
   4   8  13     1458.58     1372.17     12.16 o 
   5   8  13      406.01      391.72      3.99 o 
   6   8  13       49.40       48.24      1.23 o 
   7   8  13        8.54        8.81      0.97 o 
   8   8  13      365.67      362.81      5.09 o 
   9   8  13      351.22      367.86     13.77 o 
   0   9  13       40.80       58.93      1.38 o 
   1   9  13       43.28       46.76      0.94 o 
   2   9  13      117.23      135.59      1.64 o 
   3   9  13      537.00      523.26      4.62 o 
   4   9  13      276.14      265.00      2.90 o 
   5   9  13      233.19      209.71      2.66 o 
   6   9  13       74.24       65.09      1.53 o 
   7   9  13      128.83      128.30      2.14 o 
   8   9  13       28.99       28.17      1.56 o 
   0  10  13      822.03      813.04      9.30 o 
   1  10  13      281.91      291.13      2.96 o 
   2  10  13       13.80       18.52      0.75 o 
   3  10  13      204.04      187.36      1.99 o 
   4  10  13      302.70      285.15      3.31 o 
   5  10  13       59.18       57.83      1.51 o 
   6  10  13       81.47       78.83      1.65 o 
   7  10  13       78.21       84.71      1.80 o 
   8  10  13        4.21        2.08      1.29 o 
   0  11  13        7.12        6.39      1.05 o 
   1  11  13       70.85       82.38      1.32 o 
   2  11  13      333.89      326.82      3.42 o 
   3  11  13      129.98      125.94      1.71 o 
   4  11  13      266.52      257.29      3.55 o 
   5  11  13      426.49      420.07      4.85 o 
   6  11  13      102.57       98.72      1.96 o 
   7  11  13      152.19      154.13      2.72 o 
   8  11  13       80.97       86.22      3.14 o 
   0  12  13       15.00       22.17      1.20 o 
   1  12  13      598.37      576.71      6.03 o 
   2  12  13      187.10      166.81      2.04 o 
   3  12  13       93.88       78.72      1.38 o 
   4  12  13       50.09       47.65      1.36 o 
   5  12  13        6.36        6.39      0.97 o 
   6  12  13      329.19      320.95      4.05 o 
   7  12  13       31.64       29.20      1.44 o 
   8  12  13        1.08       -2.06      3.07 o 
   0  13  13      100.05       95.54      3.66 o 
   1  13  13       24.34       28.31      1.08 o 
   2  13  13      506.09      510.61      5.04 o 
   3  13  13      104.41       96.74      1.63 o 
   4  13  13       55.40       48.20      1.38 o 
   5  13  13       91.81       96.81      1.95 o 
   6  13  13       48.96       49.38      1.49 o 
   7  13  13      137.32      134.26      3.70 o 
   0  14  13      757.72      726.52     11.70 o 
   1  14  13      490.50      469.56      5.50 o 
   2  14  13      237.00      232.15      3.01 o 
   3  14  13       22.21       24.57      1.04 o 
   4  14  13       30.57       33.02      1.24 o 
   5  14  13      135.84      131.52      2.30 o 
   6  14  13       91.35       90.34      2.13 o 
   7  14  13      188.37      199.64      3.52 o 
   0  15  13      224.97      233.36      4.19 o 
   1  15  13      420.77      392.72      4.63 o 
   2  15  13      126.45      120.90      2.26 o 
   3  15  13       17.68       18.51      1.33 o 
   4  15  13      141.40      145.33      2.52 o 
   5  15  13      677.37      694.61      7.58 o 
   6  15  13      770.61      796.26      9.09 o 
   7  15  13      249.83      241.12      7.11 o 
   0  16  13       96.70       97.94      2.63 o 
   1  16  13       79.02       78.40      1.81 o 
   2  16  13       59.32       53.42      1.61 o 
   3  16  13      131.70      132.03      2.51 o 
   4  16  13      151.24      163.17      2.75 o 
   5  16  13       29.10       31.41      1.58 o 
   6  16  13      290.39      299.90      4.74 o 
   0  17  13       53.97       43.47      2.14 o 
   1  17  13      210.18      213.49      3.07 o 
   2  17  13      413.12      388.61      5.00 o 
   3  17  13      602.97      608.69      7.72 o 
   4  17  13       11.81       10.63      1.28 o 
   5  17  13       32.37       33.16      1.67 o 
   0  18  13       20.97       21.44      1.85 o 
   1  18  13       16.78       17.47      1.29 o 
   2  18  13       66.98       72.98      2.01 o 
   3  18  13      135.72      141.11      2.83 o 
   4  18  13      138.57      138.09      3.05 o 
   5  18  13      191.06      187.98      6.38 o 
   0  19  13       42.06       50.08      2.43 o 
   1  19  13      292.24      302.87      4.31 o 
   2  19  13      361.87      381.82      5.08 o 
   3  19  13       70.34       70.29      2.43 o 
   4  19  13      235.35      243.42     10.46 o 
   0  20  13        0.78       -0.83      1.68 o 
   1  20  13      268.67      295.63      4.31 o 
   2  20  13      132.42      131.02      2.69 o 
   3  20  13       31.72       38.29      5.35 o 
   0  21  13      140.86      153.91      6.24 o 
   1  21  13       28.11       35.30      2.75 o 
   2  21  13      218.82      238.00     10.71 o 
   0   0  14      220.71      221.27      3.62 o 
   1   0  14      197.63      213.93      2.52 o 
   2   0  14       12.63        9.57      0.59 o 
   3   0  14     1168.11     1209.10     13.28 o 
   4   0  14        2.20        2.71      0.71 o 
   5   0  14       48.53       36.08      1.44 o 
   6   0  14        2.36        0.20      0.97 o 
   7   0  14     1703.41     1696.47     22.14 o 
   8   0  14       36.83       27.40      1.97 o 
   9   0  14      236.38      248.22      5.33 o 
   0   1  14     3812.30     4023.97     39.61 o 
   1   1  14      952.44      905.43      6.86 o 
   2   1  14      313.81      331.62      2.91 o 
   3   1  14      778.39      741.81      6.15 o 
   4   1  14     1012.11      909.77      7.78 o 
   5   1  14      462.97      412.98      3.88 o 
   6   1  14     1383.99     1335.61     12.40 o 
   7   1  14       34.53       37.61      1.11 o 
   8   1  14      260.40      261.41      3.26 o 
   9   1  14      175.20      175.04      2.97 o 
   0   2  14        5.20        5.94      0.59 o 
   1   2  14       22.32       22.75      0.56 o 
   2   2  14       30.64       29.10      0.62 o 
   3   2  14      746.22      709.80      5.67 o 
   4   2  14       55.39       47.89      1.01 o 
   5   2  14      280.47      251.20      2.42 o 
   6   2  14      139.19      138.30      1.91 o 
   7   2  14        0.77       -0.52      0.80 o 
   8   2  14       38.85       35.22      1.18 o 
   9   2  14      117.95      123.44      2.36 o 
   0   3  14     1530.96     1650.12     17.84 o 
   1   3  14      622.28      645.93      5.16 o 
   2   3  14      497.03      471.80      3.74 o 
   3   3  14      857.77      836.43      7.13 o 
   4   3  14     1057.00      988.47      8.42 o 
   5   3  14      580.13      519.07      4.56 o 
   6   3  14      696.25      658.59      6.17 o 
   7   3  14      593.33      595.27      5.74 o 
   8   3  14      126.41      121.62      1.98 o 
   9   3  14      157.75      161.44      3.07 o 
   0   4  14      684.68      688.43      8.90 o 
   1   4  14      124.00      131.33      1.38 o 
   2   4  14     2058.92     2018.45     14.92 o 
   3   4  14      913.97      884.65      6.98 o 
   4   4  14      144.59      136.49      1.63 o 
   5   4  14      473.31      432.50      3.90 o 
   6   4  14      176.52      177.72      2.13 o 
   7   4  14      212.93      221.94      2.68 o 
   8   4  14       14.87       13.20      1.13 o 
   9   4  14       86.85       90.72      2.62 o 
   0   5  14       88.71       65.50      1.36 o 
   1   5  14      863.48      931.06      7.09 o 
   2   5  14      459.77      488.03      4.36 o 
   3   5  14      331.13      323.02      2.85 o 
   4   5  14      637.34      618.15      5.30 o 
   5   5  14     1764.15     1617.41     13.64 o 
   6   5  14      216.19      191.28      2.27 o 
   7   5  14        7.21        8.82      0.90 o 
   8   5  14      163.31      169.19      2.84 o 
   9   5  14       91.99       96.41      2.72 o 
   0   6  14        2.55        2.61      0.61 o 
   1   6  14      345.46      386.29      3.28 o 
   2   6  14      985.60      991.50      8.11 o 
   3   6  14      371.64      328.84      2.91 o 
   4   6  14      337.28      346.60      3.22 o 
   5   6  14      192.20      177.32      2.21 o 
   6   6  14      220.39      216.41      2.59 o 
   7   6  14        6.27        6.36      0.97 o 
   8   6  14      626.52      645.22      8.60 o 
   9   6  14      294.07      315.50      7.16 o 
   0   7  14      804.92      843.83      9.50 o 
   1   7  14      178.70      192.01      1.97 o 
   2   7  14      671.90      627.27      5.15 o 
   3   7  14      341.00      332.89      3.22 o 
   4   7  14      163.40      169.79      1.91 o 
   5   7  14      230.11      216.62      2.54 o 
   6   7  14       35.72       32.57      1.05 o 
   7   7  14      222.41      223.32      2.92 o 
   8   7  14        4.77        3.27      1.09 o 
   9   7  14      210.04      210.59      6.77 o 
   0   8  14      805.27      772.56      8.84 o 
   1   8  14      152.65      144.46      1.59 o 
   2   8  14     1014.74     1077.64      8.84 o 
   3   8  14     1060.74     1030.98      8.82 o 
   4   8  14      449.76      454.68      4.70 o 
   5   8  14      273.05      269.41      3.00 o 
   6   8  14      336.24      353.08      4.23 o 
   7   8  14      107.07      103.28      1.95 o 
   8   8  14       19.31       21.41      1.37 o 
   0   9  14      813.64      811.27      9.27 o 
   1   9  14     1427.53     1398.95     12.07 o 
   2   9  14      590.85      595.20      5.14 o 
   3   9  14      718.14      652.28      6.42 o 
   4   9  14      291.04      277.74      3.05 o 
   5   9  14       49.90       52.73      1.35 o 
   6   9  14       86.84       95.37      1.92 o 
   7   9  14       69.06       69.86      2.11 o 
   8   9  14      114.25      111.62      2.80 o 
   0  10  14     1262.54     1253.57     17.02 o 
   1  10  14       59.83       62.94      1.11 o 
   2  10  14      254.96      246.01      2.62 o 
   3  10  14       48.58       45.25      1.14 o 
   4  10  14      583.67      595.39      6.41 o 
   5  10  14      188.57      184.25      2.64 o 
   6  10  14      285.29      263.15      3.44 o 
   7  10  14      115.28      114.14      2.21 o 
   8  10  14      301.08      293.14      4.49 o 
   0  11  14      993.22      959.86     13.10 o 
   1  11  14     1760.64     1679.88     15.07 o 
   2  11  14      616.25      592.69      5.20 o 
   3  11  14       25.56       23.01      0.97 o 
   4  11  14      135.20      128.61      2.12 o 
   5  11  14      133.67      127.36      2.18 o 
   6  11  14      354.81      348.73      4.27 o 
   7  11  14      102.65      104.62      2.14 o 
   8  11  14       61.01       64.14      3.15 o 
   0  12  14       12.29       17.80      1.26 o 
   1  12  14      355.52      358.05      3.58 o 
   2  12  14     1379.27     1352.15     12.20 o 
   3  12  14       41.06       46.77      1.45 o 
   4  12  14      755.86      728.87      7.72 o 
   5  12  14      166.42      161.70      2.50 o 
   6  12  14       11.29       13.55      1.13 o 
   7  12  14      175.71      179.02      3.01 o 
   0  13  14     1329.87     1162.31     15.70 o 
   1  13  14       79.57       71.04      1.58 o 
   2  13  14      415.08      417.17      4.09 o 
   3  13  14      255.54      232.57      2.90 o 
   4  13  14       83.69       92.49      1.85 o 
   5  13  14        9.80        5.38      0.98 o 
   6  13  14       26.47       25.20      1.29 o 
   7  13  14       14.21       13.23      1.70 o 
   0  14  14      604.39      627.39      8.25 o 
   1  14  14       62.06       72.31      1.62 o 
   2  14  14       61.40       67.57      1.51 o 
   3  14  14      277.11      281.25      3.37 o 
   4  14  14      137.67      123.04      2.01 o 
   5  14  14       11.35       11.35      1.10 o 
   6  14  14      128.60      132.63      2.58 o 
   7  14  14       69.82       76.93      2.96 o 
   0  15  14      429.53      446.30      6.24 o 
   1  15  14      115.11      106.65      2.11 o 
   2  15  14       45.49       46.42      1.45 o 
   3  15  14       97.18       90.31      1.89 o 
   4  15  14      207.75      204.15      2.92 o 
   5  15  14      141.95      152.93      2.56 o 
   6  15  14      139.75      136.89      2.64 o 
   0  16  14      683.68      695.08     10.08 o 
   1  16  14       21.32       24.07      1.24 o 
   2  16  14       16.03       21.54      1.44 o 
   3  16  14      126.03      134.24      2.50 o 
   4  16  14       22.02       18.20      1.31 o 
   5  16  14      194.07      198.71      3.47 o 
   6  16  14       25.38       24.76      2.47 o 
   0  17  14       47.19       49.29      2.73 o 
   1  17  14       77.11       83.55      2.02 o 
   2  17  14       62.46       62.79      1.83 o 
   3  17  14       23.10       25.57      1.55 o 
   4  17  14       91.37       89.66      2.51 o 
   5  17  14       70.04       69.21      2.19 o 
   0  18  14       24.00       25.70      2.46 o 
   1  18  14      215.95      212.94      3.34 o 
   2  18  14       94.28       88.78      2.41 o 
   3  18  14      102.95      112.11      2.58 o 
   4  18  14       73.35       67.94      3.09 o 
   5  18  14       56.40       51.74      5.11 o 
   0  19  14       12.69       14.66      2.41 o 
   1  19  14      265.04      284.36      4.12 o 
   2  19  14       80.13       85.98      2.22 o 
   3  19  14       25.86       25.75      1.60 o 
   0  20  14      161.06      172.18      4.60 o 
   1  20  14       52.89       55.05      1.74 o 
   2  20  14       17.76       18.33      3.09 o 
   3  20  14       61.80       72.13      6.27 o 
   1  21  14      103.05      111.08      5.25 o 
   1   0  15      110.96       83.34      1.48 o 
   2   0  15      491.67      460.52      5.38 o 
   3   0  15      371.72      362.58      4.81 o 
   4   0  15      813.58      732.62     13.23 o 
   5   0  15     1406.15     1281.01     15.51 o 
   6   0  15        8.69        7.75      1.18 o 
   7   0  15       62.94       64.33      1.97 o 
   8   0  15       19.81       18.21      1.42 o 
   9   0  15       32.70       34.89      1.91 o 
   0   1  15      629.69      633.66      7.11 o 
   1   1  15      284.43      288.32      2.34 o 
   2   1  15      884.56      915.26      6.94 o 
   3   1  15      946.11      904.87      7.76 o 
   4   1  15      348.51      312.80      3.40 o 
   5   1  15      215.56      221.28      2.41 o 
   6   1  15        8.79       11.51      0.82 o 
   7   1  15       12.31       10.66      0.87 o 
   8   1  15       73.88       73.75      1.71 o 
   9   1  15       10.96        7.27      1.21 o 
   0   2  15      862.75      895.65      9.86 o 
   1   2  15      172.79      175.66      1.71 o 
   2   2  15      576.59      557.12      4.37 o 
   3   2  15      869.81      844.76      7.23 o 
   4   2  15     1346.95     1213.19     10.24 o 
   5   2  15      297.09      271.84      2.78 o 
   6   2  15      328.35      301.48      3.25 o 
   7   2  15      142.80      141.84      2.16 o 
   8   2  15      182.18      175.19      2.54 o 
   9   2  15       32.32       36.97      1.56 o 
   0   3  15      241.76      252.34      3.20 o 
   1   3  15      538.81      507.50      4.15 o 
   2   3  15      617.25      603.06      4.89 o 
   3   3  15      853.43      859.50      7.92 o 
   4   3  15      550.58      496.45      4.64 o 
   5   3  15      383.58      329.53      3.26 o 
   6   3  15      171.56      153.67      2.04 o 
   7   3  15      251.19      253.37      3.10 o 
   8   3  15       72.80       72.36      1.72 o 
   9   3  15       16.30       16.74      1.44 o 
   0   4  15      341.34      371.90      4.46 o 
   1   4  15      213.08      220.89      2.06 o 
   2   4  15     1387.84     1464.46     11.73 o 
   3   4  15      407.86      421.26      3.89 o 
   4   4  15     1284.36     1189.50     10.07 o 
   5   4  15      230.84      212.64      2.17 o 
   6   4  15      550.87      527.17      5.12 o 
   7   4  15       88.59       85.08      1.61 o 
   8   4  15      182.40      181.93      2.78 o 
   9   4  15       36.59       33.71      2.22 o 
   0   5  15      364.07      325.03      4.00 o 
   1   5  15     2125.53     2178.06     16.12 o 
   2   5  15       79.16       74.33      1.20 o 
   3   5  15      995.88      937.58      8.03 o 
   4   5  15      161.76      143.41      1.78 o 
   5   5  15      257.79      233.54      2.44 o 
   6   5  15       73.58       80.52      1.44 o 
   7   5  15      174.37      180.57      2.63 o 
   8   5  15        3.56        4.47      1.14 o 
   9   5  15      103.90      108.62      5.08 o 
   0   6  15      155.60      157.02      2.30 o 
   1   6  15      209.64      223.93      2.18 o 
   2   6  15     2535.87     2454.62     19.47 o 
   3   6  15      536.67      515.20      4.68 o 
   4   6  15     1238.03     1171.41     10.45 o 
   5   6  15      373.75      352.97      3.35 o 
   6   6  15      352.62      360.21      3.80 o 
   7   6  15      348.88      343.28      4.15 o 
   8   6  15       22.95       26.50      1.43 o 
   9   6  15       85.08       86.49      4.60 o 
   0   7  15        0.34        0.94      0.64 o 
   1   7  15      481.07      486.80      4.25 o 
   2   7  15     3063.80     2891.81     22.16 o 
   3   7  15      918.33      853.85      7.40 o 
   4   7  15       30.32       28.12      0.88 o 
   5   7  15       10.52       11.78      0.87 o 
   6   7  15       25.84       20.93      1.17 o 
   7   7  15      202.28      199.94      2.88 o 
   8   7  15      375.65      392.45      4.78 o 
   0   8  15      154.46      145.24      2.11 o 
   1   8  15      270.80      240.60      2.38 o 
   2   8  15     1351.20     1267.25     10.34 o 
   3   8  15      673.03      627.50      5.60 o 
   4   8  15      331.79      320.11      3.24 o 
   5   8  15       62.71       65.06      1.46 o 
   6   8  15        3.48        4.91      0.94 o 
   7   8  15      116.93      109.98      2.01 o 
   8   8  15      232.10      241.68      3.92 o 
   0   9  15      154.47      142.06      2.29 o 
   1   9  15      173.89      166.01      1.94 o 
   2   9  15      704.03      675.30      5.57 o 
   3   9  15       13.48        9.25      0.72 o 
   4   9  15       59.80       53.62      1.18 o 
   5   9  15      339.78      335.26      3.82 o 
   6   9  15      108.50      104.78      2.01 o 
   7   9  15       55.95       57.28      1.61 o 
   8   9  15      402.30      411.56      5.71 o 
   0  10  15      731.43      736.55      8.48 o 
   1  10  15     3785.60     3580.55     28.82 o 
   2  10  15     1181.62     1103.96      9.55 o 
   3  10  15      108.67      101.43      1.60 o 
   4  10  15      210.28      202.43      2.62 o 
   5  10  15      105.92       85.52      1.77 o 
   6  10  15       28.77       26.85      1.20 o 
   7  10  15       99.21       98.25      2.10 o 
   8  10  15      427.30      463.69     11.69 o 
   0  11  15        0.22        1.85      0.82 o 
   1  11  15      277.61      298.14      3.57 o 
   2  11  15       30.83       30.35      1.04 o 
   3  11  15      818.73      797.05      7.45 o 
   4  11  15      107.76      107.80      2.09 o 
   5  11  15        8.76        9.16      0.99 o 
   6  11  15      183.73      181.42      2.64 o 
   7  11  15      248.12      252.52      3.53 o 
   8  11  15       66.85       76.23      3.52 o 
   0  12  15      386.96      393.18      5.40 o 
   1  12  15      411.66      379.58      4.38 o 
   2  12  15      626.09      633.12      6.07 o 
   3  12  15      599.89      585.62      5.71 o 
   4  12  15        0.22        0.12      0.85 o 
   5  12  15       99.94      105.28      2.02 o 
   6  12  15       94.80       92.77      2.01 o 
   7  12  15       73.49       79.35      2.11 o 
   0  13  15      115.01      124.16      2.44 o 
   1  13  15       66.72       57.54      1.44 o 
   2  13  15       71.34       68.65      1.32 o 
   3  13  15        3.60        4.38      0.82 o 
   4  13  15       53.14       52.78      1.47 o 
   5  13  15      164.25      167.38      2.62 o 
   6  13  15       62.23       62.76      1.74 o 
   7  13  15       83.32       76.79      2.24 o 
   0  14  15      335.79      330.57      5.33 o 
   1  14  15      316.48      309.31      3.77 o 
   2  14  15      363.01      331.27      3.82 o 
   3  14  15      817.78      831.21      8.28 o 
   4  14  15       64.12       67.82      1.68 o 
   5  14  15      317.23      313.99      4.01 o 
   6  14  15       13.47       13.32      1.20 o 
   0  15  15       60.60       71.10      2.52 o 
   1  15  15       33.82       41.15      1.32 o 
   2  15  15      369.93      373.04      4.76 o 
   3  15  15       61.05       62.25      1.67 o 
   4  15  15      142.50      147.76      2.64 o 
   5  15  15       91.83       91.73      1.91 o 
   6  15  15      307.71      311.64      5.01 o 
   0  16  15       20.62       19.61      1.67 o 
   1  16  15       20.80       24.17      1.21 o 
   2  16  15       92.42       91.44      2.07 o 
   3  16  15      131.99      126.85      2.76 o 
   4  16  15       27.56       24.22      1.33 o 
   5  16  15      152.93      157.92      2.88 o 
   6  16  15      113.49      120.94      7.28 o 
   0  17  15      114.95      117.08      4.34 o 
   1  17  15       48.57       48.50      1.49 o 
   2  17  15      134.81      134.04      2.55 o 
   3  17  15      153.17      162.71      3.05 o 
   4  17  15      135.38      140.51      2.88 o 
   5  17  15      114.13      117.50      4.10 o 
   0  18  15      290.65      307.17      5.42 o 
   1  18  15      214.13      210.24      3.40 o 
   2  18  15       15.57       16.75      1.33 o 
   3  18  15      121.49      123.79      2.85 o 
   4  18  15      226.25      233.71      5.93 o 
   0  19  15        9.35        9.25      1.64 o 
   1  19  15       50.73       52.79      1.79 o 
   2  19  15       26.11       31.99      1.88 o 
   3  19  15      107.17      116.16      5.05 o 
   0  20  15       37.95       47.88      2.58 o 
   1  20  15      336.04      360.43      6.46 o 
   2  20  15      189.83      204.87      7.03 o 
   0   0  16       56.37       62.59      3.26 o 
   1   0  16      139.95      147.13      2.40 o 
   2   0  16      617.59      545.43      6.30 o 
   3   0  16      213.53      226.93      4.15 o 
   4   0  16      324.35      247.37      4.13 o 
   5   0  16      218.12      184.33      4.37 o 
   6   0  16      348.86      341.76      5.42 o 
   7   0  16        4.69        5.61      1.27 o 
   8   0  16      143.78      150.31      3.94 o 
   9   0  16        0.14       -1.33      1.52 o 
   0   1  16       94.41      103.54      1.89 o 
   1   1  16      354.71      353.27      3.16 o 
   2   1  16      396.08      411.49      3.63 o 
   3   1  16      158.08      147.78      1.74 o 
   4   1  16     2144.43     1999.89     17.33 o 
   5   1  16      223.36      211.45      2.56 o 
   6   1  16      413.74      386.51      4.16 o 
   7   1  16      549.72      550.75      5.68 o 
   8   1  16      241.53      237.83      2.95 o 
   9   1  16       59.75       60.43      1.81 o 
   0   2  16      619.27      616.26      7.11 o 
   1   2  16       29.57       33.29      0.71 o 
   2   2  16      513.18      512.54      4.42 o 
   3   2  16      397.15      351.86      3.70 o 
   4   2  16      968.42      869.02      7.86 o 
   5   2  16       96.88       91.80      1.77 o 
   6   2  16       31.60       28.78      1.03 o 
   7   2  16       72.91       77.07      1.57 o 
   8   2  16       71.11       68.58      1.59 o 
   9   2  16      145.88      152.17      3.22 o 
   0   3  16        8.56        8.59      0.74 o 
   1   3  16      406.49      412.83      3.47 o 
   2   3  16     1438.20     1431.62     11.11 o 
   3   3  16     1304.43     1300.99     11.74 o 
   4   3  16      193.89      182.43      2.30 o 
   5   3  16      727.22      689.13      6.40 o 
   6   3  16      253.86      258.31      3.60 o 
   7   3  16      278.11      271.47      3.27 o 
   8   3  16       14.20       16.52      1.14 o 
   9   3  16       28.79       22.37      2.04 o 
   0   4  16     1466.28     1440.90     15.72 o 
   1   4  16        9.80        8.77      0.61 o 
   2   4  16     4353.94     4217.95     33.04 o 
   3   4  16     2134.23     2060.86     17.88 o 
   4   4  16      590.61      549.19      5.23 o 
   5   4  16       51.08       47.87      1.21 o 
   6   4  16      276.05      263.01      3.10 o 
   7   4  16      217.08      225.22      2.91 o 
   8   4  16       25.40       23.93      1.28 o 
   9   4  16        3.63        2.23      7.36 o 
   0   5  16       49.40       75.90      1.53 o 
   1   5  16      331.28      333.58      2.84 o 
   2   5  16      888.97      861.42      7.11 o 
   3   5  16      437.91      430.05      4.20 o 
   4   5  16       98.88       85.69      1.73 o 
   5   5  16      623.70      591.69      5.66 o 
   6   5  16       77.50       73.98      1.40 o 
   7   5  16       46.58       46.19      1.42 o 
   8   5  16        5.03        5.68      1.17 o 
   0   6  16       48.06       58.44      1.40 o 
   1   6  16      386.64      331.46      3.05 o 
   2   6  16       46.97       42.63      0.94 o 
   3   6  16      797.25      752.72      6.91 o 
   4   6  16      372.34      340.55      3.52 o 
   5   6  16      634.36      626.42      5.97 o 
   6   6  16        7.41        5.99      0.85 o 
   7   6  16      101.54      100.72      2.56 o 
   8   6  16      383.70      395.61      5.97 o 
   0   7  16      209.54      221.50      3.00 o 
   1   7  16     3082.26     2977.11     22.73 o 
   2   7  16        7.90       14.16      0.66 o 
   3   7  16      349.82      326.71      3.20 o 
   4   7  16      539.39      505.34      4.91 o 
   5   7  16      258.59      233.59      2.73 o 
   6   7  16      155.81      150.81      2.24 o 
   7   7  16       84.75       85.83      2.04 o 
   8   7  16       88.52       86.01      2.19 o 
   0   8  16      265.96      237.34      3.06 o 
   1   8  16      949.22      888.59      7.41 o 
   2   8  16      662.15      592.19      5.13 o 
   3   8  16      198.03      211.82      2.33 o 
   4   8  16       72.96       63.63      1.32 o 
   5   8  16      119.48      117.26      1.85 o 
   6   8  16      136.10      128.30      2.22 o 
   7   8  16      107.73      113.73      2.21 o 
   8   8  16        0.86       -1.17      1.28 o 
   0   9  16      176.21      167.19      2.75 o 
   1   9  16      220.59      189.58      2.05 o 
   2   9  16      882.15      799.73      6.52 o 
   3   9  16       48.47       43.95      1.11 o 
   4   9  16      114.51      109.75      1.79 o 
   5   9  16      148.62      132.71      1.97 o 
   6   9  16       33.46       33.33      1.22 o 
   7   9  16       40.06       41.28      1.46 o 
   8   9  16      126.67      129.53      3.73 o 
   0  10  16      749.82      736.23      9.19 o 
   1  10  16      387.81      361.45      3.39 o 
   2  10  16      661.14      624.03      6.79 o 
   3  10  16       87.40       86.85      1.52 o 
   4  10  16       16.67       20.47      1.06 o 
   5  10  16      122.72      117.04      1.98 o 
   6  10  16      512.21      531.16      5.99 o 
   7  10  16      333.74      336.23      4.28 o 
   8  10  16      506.38      524.02     20.11 o 
   0  11  16      113.20      107.01      2.16 o 
   1  11  16       61.11       56.08      1.24 o 
   2  11  16       19.21       18.54      0.84 o 
   3  11  16      107.23      102.08      1.76 o 
   4  11  16      507.25      490.46      5.49 o 
   5  11  16      111.96      107.34      1.93 o 
   6  11  16        0.32        1.23      0.96 o 
   7  11  16       23.41       26.76      1.36 o 
   0  12  16      456.05      431.32      6.43 o 
   1  12  16      187.19      172.94      2.19 o 
   2  12  16       74.95       68.49      1.40 o 
   3  12  16      607.90      573.86      5.90 o 
   4  12  16        5.32        4.55      0.91 o 
   5  12  16      320.09      323.61      3.83 o 
   6  12  16        4.79        2.98      1.08 o 
   7  12  16      523.81      534.58      6.22 o 
   0  13  16       51.84       57.50      1.98 o 
   1  13  16      159.55      135.30      2.18 o 
   2  13  16      380.79      390.84      4.29 o 
   3  13  16      255.27      252.28      3.12 o 
   4  13  16      205.78      198.00      2.85 o 
   5  13  16       47.57       48.75      1.47 o 
   6  13  16       79.04       82.75      1.98 o 
   7  13  16       22.96       26.54      2.44 o 
   0  14  16      187.89      188.43      4.03 o 
   1  14  16       21.63       26.52      1.12 o 
   2  14  16      281.24      274.80      3.32 o 
   3  14  16       15.12       15.31      1.18 o 
   4  14  16       60.82       60.62      1.64 o 
   5  14  16       16.70       18.74      1.18 o 
   6  14  16       52.73       53.78      1.55 o 
   0  15  16       37.67       34.88      1.88 o 
   1  15  16      144.28      150.68      2.56 o 
   2  15  16      433.64      443.19      5.46 o 
   3  15  16      334.86      323.53      4.05 o 
   4  15  16      125.06      124.06      2.46 o 
   5  15  16      137.92      140.91      2.49 o 
   6  15  16      253.80      256.94      4.39 o 
   0  16  16       60.97       64.31      2.53 o 
   1  16  16      154.19      155.24      2.68 o 
   2  16  16      203.31      211.01      3.07 o 
   3  16  16        3.62        4.99      1.10 o 
   4  16  16      109.55      115.21      2.40 o 
   5  16  16      212.61      218.05      3.47 o 
   0  17  16       16.82       15.75      1.79 o 
   1  17  16       51.23       50.86      1.65 o 
   2  17  16      224.28      224.40      3.25 o 
   3  17  16      273.70      273.26      3.94 o 
   4  17  16      175.55      198.04      3.79 o 
   5  17  16        4.82        5.34      2.63 o 
   0  18  16       92.25       88.61      3.08 o 
   1  18  16       62.55       67.34      1.94 o 
   2  18  16        3.99        4.95      1.21 o 
   3  18  16       22.06       23.07      1.45 o 
   4  18  16      114.73      114.66      7.09 o 
   0  19  16        0.82        1.11      1.60 o 
   1  19  16      100.78       93.78      2.15 o 
   2  19  16      193.86      212.35      3.46 o 
   3  19  16       80.32       91.81      3.83 o 
   0  20  16        8.67       11.16      4.16 o 
   1  20  16       23.26       26.67      4.89 o 
   1   0  17      345.08      351.90      4.72 o 
   2   0  17     1524.82     1450.97     17.34 o 
   3   0  17     1711.86     1583.84     18.77 o 
   4   0  17       73.49       59.26      1.83 o 
   5   0  17     1023.36      956.43     12.80 o 
   6   0  17      352.54      347.00      5.45 o 
   7   0  17      112.95      101.45      2.64 o 
   8   0  17       40.70       43.42      1.98 o 
   9   0  17       61.43       63.94      3.83 o 
   0   1  17      249.42      246.20      3.50 o 
   1   1  17     1102.62     1123.38      9.58 o 
   2   1  17      493.03      472.56      4.13 o 
   3   1  17      328.57      300.13      4.18 o 
   4   1  17      173.56      153.65      2.04 o 
   5   1  17      767.61      723.21      7.86 o 
   6   1  17      126.04      117.17      1.91 o 
   7   1  17      346.20      340.82      3.90 o 
   8   1  17      136.87      145.43      2.33 o 
   9   1  17       73.07       73.49      2.51 o 
   0   2  17      138.68      125.72      2.05 o 
   1   2  17      185.01      183.21      1.91 o 
   2   2  17      719.12      692.77      5.83 o 
   3   2  17     1636.93     1536.82     14.16 o 
   4   2  17       93.47       73.85      1.42 o 
   5   2  17      267.99      244.56      3.08 o 
   6   2  17       33.03       32.34      1.09 o 
   7   2  17      544.24      535.54      5.57 o 
   8   2  17      393.64      415.77      4.65 o 
   0   3  17      630.84      671.13      8.68 o 
   1   3  17      202.63      203.79      1.97 o 
   2   3  17      440.61      418.37      3.87 o 
   3   3  17      935.74      864.08      8.24 o 
   4   3  17       83.25       78.16      1.44 o 
   5   3  17       78.05       69.48      1.46 o 
   6   3  17      115.29      119.58      2.04 o 
   7   3  17        4.43        4.77      0.96 o 
   8   3  17      969.93      995.47     10.91 o 
   0   4  17        0.12       -0.66      0.74 o 
   1   4  17       12.41       12.37      0.58 o 
   2   4  17      287.76      281.13      2.67 o 
   3   4  17       77.63       68.41      1.37 o 
   4   4  17      787.57      779.14      7.56 o 
   5   4  17      234.43      232.14      2.92 o 
   6   4  17      106.54      100.23      1.88 o 
   7   4  17      175.43      173.79      3.87 o 
   8   4  17      280.19      290.58      3.82 o 
   0   5  17     1930.85     1856.25     21.25 o 
   1   5  17      386.28      365.10      3.19 o 
   2   5  17       82.52       90.29      1.29 o 
   3   5  17      473.33      436.44      4.27 o 
   4   5  17      137.90      143.03      1.90 o 
   5   5  17       60.75       56.68      1.37 o 
   6   5  17        3.87        3.27      0.86 o 
   7   5  17      194.43      198.29      2.88 o 
   8   5  17      470.91      470.67      5.83 o 
   0   6  17     1323.21     1252.69     17.82 o 
   1   6  17      405.32      413.35      3.70 o 
   2   6  17      459.97      451.62      3.87 o 
   3   6  17      817.51      796.89      7.30 o 
   4   6  17      348.56      337.50      3.52 o 
   5   6  17      146.77      139.74      1.94 o 
   6   6  17       36.87       35.22      1.32 o 
   7   6  17      139.78      129.72      2.90 o 
   8   6  17      480.37      496.93      6.12 o 
   0   7  17        0.45       -0.13      0.72 o 
   1   7  17     1260.50     1253.96      9.85 o 
   2   7  17     1199.38     1145.35      9.42 o 
   3   7  17      233.14      217.99      2.50 o 
   4   7  17      169.42      166.23      2.13 o 
   5   7  17       23.83       26.78      1.03 o 
   6   7  17      135.15      132.43      2.01 o 
   7   7  17      165.55      169.34      2.82 o 
   8   7  17      203.90      208.23      3.59 o 
   0   8  17       84.91       67.41      1.83 o 
   1   8  17      133.11      153.33      1.78 o 
   2   8  17      150.72      134.10      1.96 o 
   3   8  17      353.79      335.98      3.36 o 
   4   8  17      114.99      126.17      1.95 o 
   5   8  17      213.14      198.42      2.61 o 
   6   8  17      272.81      261.62      3.26 o 
   7   8  17       78.45       78.88      2.02 o 
   8   8  17      224.41      241.17      5.27 o 
   0   9  17     1130.59     1157.78     13.99 o 
   1   9  17       19.63       16.18      0.70 o 
   2   9  17      115.14      113.13      1.52 o 
   3   9  17      142.96      136.96      2.12 o 
   4   9  17      177.02      162.43      2.16 o 
   5   9  17       52.09       53.64      1.46 o 
   6   9  17       34.80       40.33      1.24 o 
   7   9  17       87.00       82.25      2.11 o 
   8   9  17      410.66      426.78      9.09 o 
   0  10  17      543.60      507.09      6.64 o 
   1  10  17      850.76      783.56      6.94 o 
   2  10  17      912.02      892.67      8.82 o 
   3  10  17      380.56      346.38      3.85 o 
   4  10  17      154.65      148.42      2.33 o 
   5  10  17      522.23      524.80      5.86 o 
   6  10  17      136.81      133.91      2.22 o 
   7  10  17       87.96       81.61      2.01 o 
   0  11  17       67.85       65.31      1.77 o 
   1  11  17       78.83       82.03      1.62 o 
   2  11  17      582.52      551.84      5.91 o 
   3  11  17      186.96      177.66      2.77 o 
   4  11  17      118.13      123.67      2.14 o 
   5  11  17       86.54       99.49      2.00 o 
   6  11  17       93.33       92.95      1.83 o 
   7  11  17      107.01      113.03      2.18 o 
   0  12  17      105.14      104.22      2.47 o 
   1  12  17      456.47      457.55      4.58 o 
   2  12  17      363.22      327.68      4.18 o 
   3  12  17      702.06      689.27      6.98 o 
   4  12  17       15.74       12.84      1.04 o 
   5  12  17      147.72      143.95      2.42 o 
   6  12  17       85.12       87.51      1.89 o 
   7  12  17      122.43      126.18      3.01 o 
   0  13  17        0.03       -0.49      1.09 o 
   1  13  17      108.31      108.55      1.96 o 
   2  13  17       11.37       10.50      0.88 o 
   3  13  17      434.27      437.33      5.08 o 
   4  13  17      119.22      116.20      2.14 o 
   5  13  17       17.53       18.95      1.19 o 
   6  13  17       28.37       32.01      1.41 o 
   0  14  17       60.06       69.91      2.99 o 
   1  14  17       25.02       23.99      1.13 o 
   2  14  17      142.49      151.06      2.28 o 
   3  14  17        3.07        1.80      1.02 o 
   4  14  17       48.35       46.84      1.47 o 
   5  14  17       90.62       88.73      2.01 o 
   6  14  17       25.84       26.49      1.82 o 
   0  15  17       99.21      102.59      2.96 o 
   1  15  17       54.60       44.39      1.46 o 
   2  15  17      200.31      209.98      3.20 o 
   3  15  17      711.75      718.61      8.85 o 
   4  15  17      252.66      258.28      3.77 o 
   5  15  17       13.75       17.58      1.22 o 
   0  16  17       91.48       95.50      3.01 o 
   1  16  17      128.33      122.78      2.41 o 
   2  16  17       13.03       11.67      1.24 o 
   3  16  17       87.61       82.97      2.45 o 
   4  16  17      248.09      251.93      4.09 o 
   5  16  17       13.97       17.37      2.50 o 
   0  17  17      200.54      191.52      4.42 o 
   1  17  17      241.98      233.72      3.53 o 
   2  17  17       23.43       25.65      1.50 o 
   3  17  17      288.19      303.39      5.39 o 
   4  17  17      205.53      226.61      4.98 o 
   0  18  17      109.65      115.71      3.47 o 
   1  18  17       17.31       18.74      1.27 o 
   2  18  17      154.07      154.30      3.05 o 
   3  18  17      146.06      162.60      4.75 o 
   0  19  17      331.12      347.45      7.67 o 
   1  19  17       14.41       14.39      1.59 o 
   2  19  17      278.69      301.31      8.81 o 
   0   0  18      537.78      569.98     10.57 o 
   1   0  18      517.43      529.64      7.76 o 
   2   0  18       11.89       15.74      0.99 o 
   3   0  18        0.10        1.63      1.04 o 
   4   0  18      922.21      825.27     18.10 o 
   5   0  18        0.01        0.13      0.95 o 
   6   0  18      174.96      174.60      3.37 o 
   7   0  18        2.61        1.78      1.31 o 
   8   0  18        6.07        7.89      1.47 o 
   0   1  18     2311.67     2194.05     25.70 o 
   1   1  18     1460.07     1392.41     11.79 o 
   2   1  18       79.10       60.61      1.13 o 
   3   1  18     1054.51      974.31      9.80 o 
   4   1  18      127.03      112.80      1.87 o 
   5   1  18      120.66       95.91      1.76 o 
   6   1  18        4.34        5.11      0.90 o 
   7   1  18      606.58      615.12      6.68 o 
   8   1  18      207.77      216.99      3.15 o 
   0   2  18       25.46       21.21      0.98 o 
   1   2  18      337.62      353.50      3.26 o 
   2   2  18      112.39      102.46      1.44 o 
   3   2  18       89.70       89.09      1.64 o 
   4   2  18       41.12       38.01      1.22 o 
   5   2  18       38.23       39.98      1.20 o 
   6   2  18       11.94        7.54      0.95 o 
   7   2  18       70.05       69.43      1.76 o 
   8   2  18      101.09      103.93      2.17 o 
   0   3  18      802.28      763.71      9.48 o 
   1   3  18       47.56       59.29      1.15 o 
   2   3  18       61.82       50.08      1.07 o 
   3   3  18      393.53      383.37      4.55 o 
   4   3  18       17.78       17.90      0.95 o 
   5   3  18       41.73       37.39      1.18 o 
   6   3  18       64.80       67.87      1.60 o 
   7   3  18      589.79      603.25      6.98 o 
   8   3  18      110.07      113.86      2.39 o 
   0   4  18      319.57      312.72      3.99 o 
   1   4  18      954.90      935.41      7.72 o 
   2   4  18       69.59       66.25      1.17 o 
   3   4  18     1254.09     1227.84     11.49 o 
   4   4  18      209.40      207.13      2.57 o 
   5   4  18       54.57       54.68      1.33 o 
   6   4  18      250.26      242.13      3.18 o 
   7   4  18      319.74      312.26      4.18 o 
   8   4  18       66.46       69.81      1.95 o 
   0   5  18        0.03        0.67      0.72 o 
   1   5  18     1127.02     1097.42      8.99 o 
   2   5  18      203.45      185.53      2.13 o 
   3   5  18       18.46       14.03      0.82 o 
   4   5  18      112.43      102.40      1.69 o 
   5   5  18       15.76       17.28      0.90 o 
   6   5  18      162.60      167.00      2.68 o 
   7   5  18      580.29      575.58      6.75 o 
   8   5  18      532.96      543.19      7.03 o 
   0   6  18        0.31       -0.97      0.74 o 
   1   6  18      430.05      373.55      3.42 o 
   2   6  18     1500.70     1495.45     11.65 o 
   3   6  18        2.76        1.95      0.64 o 
   4   6  18       71.48       62.25      1.71 o 
   5   6  18      561.42      529.18      6.02 o 
   6   6  18       67.08       67.02      1.76 o 
   7   6  18      107.80      103.43      2.40 o 
   8   6  18       99.29      107.36      3.48 o 
   0   7  18      422.27      453.32      5.92 o 
   1   7  18      111.19      100.75      1.41 o 
   2   7  18      516.88      509.58      4.52 o 
   3   7  18       59.55       50.97      1.19 o 
   4   7  18       23.08       21.00      0.90 o 
   5   7  18      202.10      194.41      2.73 o 
   6   7  18       34.36       27.70      1.28 o 
   7   7  18       80.85       79.40      2.21 o 
   8   7  18      175.80      170.42      4.22 o 
   0   8  18      106.23      103.36      2.08 o 
   1   8  18      328.65      309.21      2.98 o 
   2   8  18      962.15      886.43      8.29 o 
   3   8  18     1297.62     1249.11     10.76 o 
   4   8  18      232.67      231.15      2.86 o 
   5   8  18       33.76       44.12      1.24 o 
   6   8  18       91.50       88.97      2.06 o 
   7   8  18      143.38      145.91      2.88 o 
   8   8  18       61.87       67.70      3.53 o 
   0   9  18      164.23      146.81      2.61 o 
   1   9  18      343.69      308.32      2.89 o 
   2   9  18      144.08      127.73      1.66 o 
   3   9  18      347.31      352.87      3.89 o 
   4   9  18      180.25      178.14      2.41 o 
   5   9  18       86.90       88.59      1.85 o 
   6   9  18       59.30       58.02      1.52 o 
   7   9  18      172.29      183.10      3.30 o 
   0  10  18      363.00      352.07      4.96 o 
   1  10  18       54.02       55.07      1.18 o 
   2  10  18      405.84      364.40      3.64 o 
   3  10  18      835.59      818.70     11.84 o 
   4  10  18      133.15      130.46      2.19 o 
   5  10  18      135.73      134.41      2.20 o 
   6  10  18      119.37      120.72      2.27 o 
   7  10  18        4.09        4.78      1.28 o 
   0  11  18      162.53      146.66      2.66 o 
   1  11  18      105.49      100.73      1.88 o 
   2  11  18      168.62      172.67      2.15 o 
   3  11  18       23.72       21.90      1.09 o 
   4  11  18      199.87      198.90      3.19 o 
   5  11  18      174.22      162.97      2.82 o 
   6  11  18      596.31      609.07      6.49 o 
   7  11  18       95.03      102.02      2.93 o 
   0  12  18        5.70       10.01      1.21 o 
   1  12  18      170.48      177.64      2.29 o 
   2  12  18       11.03       13.14      0.93 o 
   3  12  18      171.79      166.04      2.39 o 
   4  12  18      503.90      503.17      5.72 o 
   5  12  18      204.01      199.80      2.97 o 
   6  12  18      127.00      131.45      2.43 o 
   0  13  18      447.30      438.70      6.67 o 
   1  13  18      229.06      237.23      3.14 o 
   2  13  18      372.32      350.04      4.21 o 
   3  13  18      120.42      130.00      2.29 o 
   4  13  18       45.71       51.15      1.50 o 
   5  13  18       33.96       37.77      1.42 o 
   6  13  18        5.35        3.63      1.15 o 
   0  14  18       51.54       59.66      2.38 o 
   1  14  18      227.40      228.70      3.12 o 
   2  14  18      254.78      262.14      3.66 o 
   3  14  18      228.35      230.76      3.88 o 
   4  14  18       79.87       83.25      1.92 o 
   5  14  18      108.66      105.56      2.17 o 
   6  14  18       52.30       54.08      2.52 o 
   0  15  18       20.65       24.52      1.79 o 
   1  15  18       23.75       23.90      1.29 o 
   2  15  18       98.44       97.35      2.28 o 
   3  15  18       97.37      111.46      2.51 o 
   4  15  18      257.84      262.92      3.98 o 
   5  15  18      117.63      131.08      3.59 o 
   0  16  18      550.63      561.14      9.47 o 
   1  16  18       84.07       82.32      1.91 o 
   2  16  18      206.20      211.81      3.54 o 
   3  16  18        3.94        7.36      1.37 o 
   4  16  18       70.37       72.40      2.19 o 
   0  17  18       35.81       36.60      2.17 o 
   1  17  18       17.74       18.65      1.27 o 
   2  17  18       22.35       22.92      1.49 o 
   3  17  18      247.18      252.27      5.36 o 
   4  17  18      164.69      181.34      9.45 o 
   0  18  18       11.58        9.12      1.78 o 
   1  18  18      216.89      237.50      3.66 o 
   2  18  18      276.42      285.40      5.21 o 
   3  18  18      198.21      198.58      9.70 o 
   0  19  18      169.87      172.37      8.96 o 
   1  19  18      208.31      236.44     10.86 o 
   1   0  19       27.18       31.65      1.20 o 
   2   0  19      661.10      605.81      7.72 o 
   3   0  19      212.09      171.58      3.57 o 
   4   0  19       31.54       21.28      1.52 o 
   5   0  19      226.63      217.76      4.39 o 
   6   0  19      138.12      139.35      3.88 o 
   7   0  19      184.79      197.18      4.76 o 
   8   0  19        0.01       -0.36      1.51 o 
   0   1  19      309.30      289.36      5.34 o 
   1   1  19      619.23      545.07      4.96 o 
   2   1  19      324.26      285.31      2.88 o 
   3   1  19      287.99      262.20      3.20 o 
   4   1  19       65.71       69.30      1.62 o 
   5   1  19      188.54      177.36      2.71 o 
   6   1  19      439.10      447.45      5.67 o 
   7   1  19      176.37      183.01      3.19 o 
   8   1  19      192.61      209.03      3.31 o 
   0   2  19      115.27      116.55      2.20 o 
   1   2  19      266.75      254.28      2.63 o 
   2   2  19      198.92      194.88      2.27 o 
   3   2  19     1154.00     1008.25     10.16 o 
   4   2  19     1134.68     1084.61     11.54 o 
   5   2  19      192.18      184.30      2.59 o 
   6   2  19       64.18       67.18      1.65 o 
   7   2  19       91.49       88.71      1.93 o 
   8   2  19       63.27       64.74      1.75 o 
   0   3  19      515.84      376.26      5.10 o 
   1   3  19       63.26       60.85      1.15 o 
   2   3  19      532.65      494.88      4.77 o 
   3   3  19      220.87      197.05      2.46 o 
   4   3  19      358.25      337.71      3.73 o 
   5   3  19       42.76       40.20      1.24 o 
   6   3  19      211.74      204.35      2.86 o 
   7   3  19      424.27      428.06      5.01 o 
   8   3  19       15.84       17.60      1.36 o 
   0   4  19     1181.25     1178.07     14.28 o 
   1   4  19      732.49      717.02      6.63 o 
   2   4  19      260.46      217.20      2.35 o 
   3   4  19      828.31      775.13      7.53 o 
   4   4  19      211.39      209.89      2.63 o 
   5   4  19      143.75      146.05      2.26 o 
   6   4  19        4.39        3.15      1.00 o 
   7   4  19      126.23      131.43      2.47 o 
   8   4  19      243.50      265.09      4.11 o 
   0   5  19        0.44        4.35      0.91 o 
   1   5  19     2479.09     2286.80     18.99 o 
   2   5  19       62.70       71.05      1.44 o 
   3   5  19      198.12      182.47      2.35 o 
   4   5  19       67.73       61.43      1.38 o 
   5   5  19      404.61      401.12      4.37 o 
   6   5  19       19.22       18.69      1.25 o 
   7   5  19      138.42      142.47      2.59 o 
   8   5  19       56.49       62.25      2.62 o 
   0   6  19      139.43      119.41      2.06 o 
   1   6  19      973.42      914.36      7.61 o 
   2   6  19     1032.46      940.42      8.21 o 
   3   6  19       42.97       47.51      1.20 o 
   4   6  19       34.08       34.60      1.10 o 
   5   6  19      521.30      528.75      5.54 o 
   6   6  19       27.73       30.32      1.35 o 
   7   6  19      163.13      157.90      2.97 o 
   8   6  19       68.08       75.92      3.86 o 
   0   7  19      900.31      845.82     10.39 o 
   1   7  19      431.82      427.52      3.87 o 
   2   7  19     1078.14     1019.93      8.49 o 
   3   7  19      246.63      246.04      3.09 o 
   4   7  19       40.74       34.54      1.10 o 
   5   7  19        7.13        8.17      0.96 o 
   6   7  19      111.82      115.04      2.47 o 
   7   7  19      144.40      138.23      2.95 o 
   0   8  19      990.40      959.98     16.92 o 
   1   8  19       93.90       73.47      1.26 o 
   2   8  19        4.78        3.19      0.66 o 
   3   8  19      517.63      473.40      5.15 o 
   4   8  19      281.51      304.53      3.73 o 
   5   8  19       90.52       80.96      1.78 o 
   6   8  19       75.90       77.55      2.13 o 
   7   8  19       57.22       58.57      2.43 o 
   0   9  19       16.90       23.34      1.20 o 
   1   9  19       37.47       39.99      0.97 o 
   2   9  19      171.18      158.18      1.90 o 
   3   9  19       39.37       38.68      1.24 o 
   4   9  19        3.90        3.55      0.81 o 
   5   9  19      166.43      176.00      2.86 o 
   6   9  19      217.10      211.29      3.11 o 
   7   9  19      357.73      361.48      5.19 o 
   0  10  19       36.97       37.66      1.39 o 
   1  10  19      183.64      184.36      2.19 o 
   2  10  19      414.51      394.40      4.79 o 
   3  10  19       31.97       38.49      1.12 o 
   4  10  19      213.27      198.62      2.57 o 
   5  10  19      376.05      399.06      4.54 o 
   6  10  19       67.76       71.92      2.00 o 
   7  10  19       73.16       74.17      3.01 o 
   0  11  19      605.97      574.64      7.52 o 
   1  11  19       64.77       70.56      1.42 o 
   2  11  19       74.95       72.77      1.54 o 
   3  11  19       21.77       26.51      1.20 o 
   4  11  19       50.19       53.66      1.51 o 
   5  11  19      238.20      229.61      3.24 o 
   6  11  19       30.32       36.69      1.56 o 
   0  12  19        6.34        6.80      1.19 o 
   1  12  19      239.45      221.95      2.82 o 
   2  12  19      177.09      188.84      2.70 o 
   3  12  19      153.15      162.20      2.51 o 
   4  12  19       90.82       94.62      1.95 o 
   5  12  19      223.14      224.85      3.24 o 
   6  12  19       23.87       26.08      1.38 o 
   0  13  19       53.52       48.82      1.85 o 
   1  13  19      164.05      158.58      3.05 o 
   2  13  19      117.95      122.34      2.30 o 
   3  13  19       24.11       30.60      1.26 o 
   4  13  19      162.72      158.95      2.59 o 
   5  13  19       79.17       80.92      1.96 o 
   6  13  19      347.33      365.45      6.29 o 
   0  14  19       40.36       44.03      2.06 o 
   1  14  19       30.85       28.72      1.17 o 
   2  14  19      181.76      186.12      3.28 o 
   3  14  19      335.39      339.99      4.85 o 
   4  14  19      228.99      230.49      3.86 o 
   5  14  19       12.27       13.88      1.43 o 
   0  15  19       61.03       62.65      2.50 o 
   1  15  19      132.06      131.63      2.32 o 
   2  15  19       44.12       48.34      1.70 o 
   3  15  19       63.70       70.89      2.56 o 
   4  15  19       87.88       90.33      2.36 o 
   5  15  19       30.70       33.99      1.96 o 
   0  16  19      101.10      103.74      3.19 o 
   1  16  19      206.63      210.08      3.08 o 
   2  16  19       86.84       86.16      2.30 o 
   3  16  19      158.60      168.74      4.15 o 
   4  16  19       41.15       43.24      2.58 o 
   0  17  19      220.00      227.30      4.99 o 
   1  17  19      163.64      163.05      2.91 o 
   2  17  19       77.99       86.46      2.36 o 
   3  17  19      128.01      116.46      4.03 o 
   0  18  19      184.14      186.86      4.50 o 
   1  18  19       67.75       73.86      2.43 o 
   2  18  19      428.83      455.45     16.08 o 
   0   0  20     3135.19     2652.47     45.88 o 
   1   0  20     1227.83     1087.87     13.80 o 
   2   0  20      168.14      161.05      2.72 o 
   3   0  20       72.65       80.13      2.38 o 
   4   0  20        1.55        2.67      1.51 o 
   5   0  20       49.04       53.25      2.20 o 
   6   0  20       87.50       91.35      2.79 o 
   7   0  20      212.00      211.70      4.64 o 
   8   0  20      146.97      155.60      4.53 o 
   1   1  20      629.81      550.95      5.04 o 
   2   1  20       30.84       18.94      0.86 o 
   3   1  20       37.87       33.59      1.18 o 
   4   1  20       84.11       76.34      1.71 o 
   5   1  20      109.50       99.45      2.00 o 
   6   1  20        2.95        4.30      1.02 o 
   7   1  20       10.91       10.34      1.18 o 
   8   1  20      204.76      220.16      3.93 o 
   0   2  20      444.57      403.67      5.44 o 
   1   2  20     1004.59      884.06      7.73 o 
   2   2  20       42.21       47.79      1.20 o 
   3   2  20       83.28       82.54      1.63 o 
   4   2  20      550.90      528.86      6.11 o 
   5   2  20      137.11      133.69      2.33 o 
   6   2  20      190.75      186.90      2.93 o 
   7   2  20       50.00       51.89      1.65 o 
   8   2  20       41.11       45.98      2.06 o 
   0   3  20      625.77      577.31      7.42 o 
   1   3  20      318.89      262.38      3.22 o 
   2   3  20      511.71      446.92      4.64 o 
   3   3  20      518.84      486.37      5.45 o 
   4   3  20       40.82       32.12      1.22 o 
   5   3  20        8.57        8.35      0.96 o 
   6   3  20      114.78      109.88      2.21 o 
   7   3  20      104.05      109.71      2.70 o 
   8   3  20       15.77       17.93      2.18 o 
   0   4  20        0.14        1.66      0.90 o 
   1   4  20       85.41       93.67      1.45 o 
   2   4  20       26.75       25.15      0.92 o 
   3   4  20       92.09       98.19      1.77 o 
   4   4  20       45.24       47.72      1.31 o 
   5   4  20       89.74       85.17      1.89 o 
   6   4  20        6.83        7.74      1.01 o 
   7   4  20      129.05      134.77      3.41 o 
   8   4  20       14.44       12.77      1.79 o 
   0   5  20      526.93      458.55      6.09 o 
   1   5  20      916.75      893.84      8.32 o 
   2   5  20      119.76      117.09      1.81 o 
   3   5  20      302.34      279.43      3.23 o 
   4   5  20      146.13      151.04      2.16 o 
   5   5  20       11.54        8.94      0.97 o 
   6   5  20      693.33      686.03      7.80 o 
   7   5  20      112.40      112.78      2.48 o 
   0   6  20      261.05      228.39      3.86 o 
   1   6  20      191.38      192.67      2.32 o 
   2   6  20      248.79      249.42      2.70 o 
   3   6  20        8.29        9.42      0.82 o 
   4   6  20      318.27      314.66      3.61 o 
   5   6  20      401.14      388.70      4.82 o 
   6   6  20      135.85      133.23      2.46 o 
   7   6  20       54.36       61.58      1.93 o 
   0   7  20      117.40      134.48      2.45 o 
   1   7  20       72.85       61.47      1.21 o 
   2   7  20      249.25      228.59      2.83 o 
   3   7  20      285.06      260.54      3.09 o 
   4   7  20      139.16      125.09      2.11 o 
   5   7  20       41.97       46.06      1.37 o 
   6   7  20       34.26       33.51      1.40 o 
   7   7  20      167.65      173.54      3.20 o 
   0   8  20       40.87       40.91      1.65 o 
   1   8  20        0.65        0.52      0.63 o 
   2   8  20      183.16      169.95      2.18 o 
   3   8  20      116.61      118.67      2.04 o 
   4   8  20      378.92      381.77      4.48 o 
   5   8  20      104.16      100.92      1.97 o 
   6   8  20       27.65       28.99      1.47 o 
   7   8  20       28.80       30.94      1.79 o 
   0   9  20      771.15      705.04     10.81 o 
   1   9  20       86.64       72.83      1.58 o 
   2   9  20      438.84      403.35      4.13 o 
   3   9  20       49.21       54.64      1.47 o 
   4   9  20       59.11       59.03      1.51 o 
   5   9  20       17.62       19.37      1.40 o 
   6   9  20        9.13       10.21      1.31 o 
   7   9  20        7.79        6.21      2.20 o 
   0  10  20      181.65      173.60      3.17 o 
   1  10  20       61.64       65.47      1.31 o 
   2  10  20       44.75       50.12      1.29 o 
   3  10  20       39.65       35.28      1.12 o 
   4  10  20      102.54       93.89      2.00 o 
   5  10  20       65.01       67.67      1.71 o 
   6  10  20       42.69       40.71      1.60 o 
   0  11  20      125.16      137.48      2.90 o 
   1  11  20       60.76       59.12      1.28 o 
   2  11  20      184.23      185.06      2.77 o 
   3  11  20        1.46        2.53      0.89 o 
   4  11  20       14.51       13.78      1.10 o 
   5  11  20       83.14       81.20      2.08 o 
   6  11  20       21.47       21.62      1.41 o 
   0  12  20       77.42       77.68      2.25 o 
   1  12  20       10.65       14.33      0.91 o 
   2  12  20      268.23      267.34      3.44 o 
   3  12  20      273.39      277.74      3.83 o 
   4  12  20      306.75      313.03      4.11 o 
   5  12  20       58.05       54.65      2.35 o 
   6  12  20       80.71       86.57      2.79 o 
   0  13  20       51.38       53.83      1.98 o 
   1  13  20       51.60       59.46      1.51 o 
   2  13  20       56.41       54.46      1.65 o 
   3  13  20      284.30      282.99      4.89 o 
   4  13  20       16.94       14.01      1.15 o 
   5  13  20       12.89       14.62      1.23 o 
   0  14  20       33.96       26.80      1.86 o 
   1  14  20       93.62       95.95      1.95 o 
   2  14  20       57.02       60.42      1.74 o 
   3  14  20      112.51      115.32      2.53 o 
   4  14  20      222.10      234.87      4.01 o 
   5  14  20      116.76      121.65      2.72 o 
   0  15  20      143.26      138.02      4.04 o 
   1  15  20      157.74      155.82      2.73 o 
   2  15  20      219.19      232.08      3.96 o 
   3  15  20       58.59       59.12      1.90 o 
   4  15  20      104.95      116.00      3.14 o 
   0  16  20        3.31        1.07      1.61 o 
   1  16  20       15.94       15.61      1.28 o 
   2  16  20       12.32       10.03      1.34 o 
   3  16  20       48.01       53.37      2.06 o 
   0  17  20      143.09      146.55      3.92 o 
   1  17  20      552.70      556.05      6.78 o 
   2  17  20       26.81       32.34      1.96 o 
   0  18  20       86.92       84.35      6.55 o 
   1  18  20      131.11      136.84      5.55 o 
   1   0  21      228.37      167.11      4.35 o 
   2   0  21       40.17       24.81      1.32 o 
   3   0  21        4.19        3.68      1.71 o 
   4   0  21      295.65      270.28      5.94 o 
   5   0  21      181.59      167.67      3.83 o 
   6   0  21      102.00      102.58      3.07 o 
   7   0  21        0.19       -1.41      1.47 o 
   8   0  21      327.46      345.17      9.34 o 
   0   1  21     1709.69     1635.51     18.17 o 
   1   1  21      301.17      301.27      3.69 o 
   2   1  21      681.62      667.53      7.00 o 
   3   1  21      331.54      305.21      3.90 o 
   4   1  21       14.08       18.46      1.07 o 
   5   1  21       15.99       19.94      1.15 o 
   6   1  21        7.97        6.20      1.06 o 
   7   1  21        3.60        1.58      1.07 o 
   1   2  21      476.70      493.78      4.73 o 
   2   2  21       27.92       25.83      1.03 o 
   3   2  21      241.30      220.05      2.89 o 
   4   2  21       83.09       79.45      1.78 o 
   5   2  21      108.65      111.28      2.15 o 
   6   2  21       58.91       57.43      2.04 o 
   7   2  21       34.46       37.97      1.52 o 
   0   3  21      680.65      704.62      9.46 o 
   1   3  21      143.26      127.54      1.77 o 
   2   3  21      127.52      120.27      1.97 o 
   3   3  21      132.75      146.99      2.24 o 
   4   3  21      462.65      472.56      5.60 o 
   5   3  21        0.65        0.52      0.90 o 
   6   3  21      138.45      131.41      2.45 o 
   7   3  21       36.85       40.58      1.55 o 
   0   4  21        0.20       -1.25      0.88 o 
   1   4  21       21.84       26.77      0.91 o 
   2   4  21      131.05      125.07      1.89 o 
   3   4  21       37.25       32.35      1.38 o 
   4   4  21        3.71        3.51      1.22 o 
   5   4  21       24.32       22.82      1.20 o 
   6   4  21       98.09       97.39      2.14 o 
   7   4  21       97.17      101.04      2.42 o 
   0   5  21        7.74        3.28      0.98 o 
   1   5  21       44.63       53.86      1.23 o 
   2   5  21       65.64       73.22      1.48 o 
   3   5  21      223.11      203.83      3.29 o 
   4   5  21      129.01      120.82      2.04 o 
   5   5  21       34.94       31.03      1.41 o 
   6   5  21       68.85       69.46      2.04 o 
   7   5  21       16.13       15.10      1.38 o 
   0   6  21        0.26       -0.08      0.99 o 
   1   6  21       52.36       52.34      1.59 o 
   2   6  21       94.33       83.40      1.52 o 
   3   6  21      247.23      238.53      3.10 o 
   4   6  21       10.40        8.55      0.91 o 
   5   6  21       79.33       85.45      1.87 o 
   6   6  21      146.48      137.69      3.03 o 
   7   6  21        0.87        1.38      1.23 o 
   0   7  21       53.54       52.13      1.82 o 
   1   7  21      157.28      164.55      2.13 o 
   2   7  21       54.22       59.11      1.41 o 
   3   7  21       33.61       35.78      1.09 o 
   4   7  21       99.75       87.77      1.80 o 
   5   7  21       96.02       98.96      1.89 o 
   6   7  21        7.09        5.53      1.10 o 
   7   7  21       63.81       68.44      2.79 o 
   0   8  21       10.43        9.02      1.17 o 
   1   8  21       97.58       90.75      1.55 o 
   2   8  21       27.40       33.80      1.05 o 
   3   8  21      375.94      375.46      4.92 o 
   4   8  21      186.98      186.83      2.72 o 
   5   8  21       30.77       31.57      1.30 o 
   6   8  21       34.50       40.17      1.79 o 
   7   8  21        1.40        1.67      2.28 o 
   0   9  21       73.46       66.81      1.84 o 
   1   9  21       97.01       92.47      1.58 o 
   2   9  21      154.52      152.82      2.21 o 
   3   9  21      122.39      121.14      2.10 o 
   4   9  21      293.36      300.08      4.27 o 
   5   9  21      124.61      134.16      2.52 o 
   6   9  21       13.04       13.86      1.39 o 
   0  10  21      126.68      122.96      2.46 o 
   1  10  21       68.96       74.29      1.47 o 
   2  10  21      679.27      677.87      7.21 o 
   3  10  21       52.60       46.65      1.33 o 
   4  10  21      241.24      248.07      3.31 o 
   5  10  21      190.62      200.61      3.04 o 
   6  10  21      374.82      376.35      5.05 o 
   0  11  21      170.84      174.16      3.44 o 
   1  11  21        0.77        0.21      0.75 o 
   2  11  21      130.60      134.95      2.38 o 
   3  11  21      130.55      138.19      2.48 o 
   4  11  21      271.65      273.60      3.66 o 
   5  11  21      125.62      129.48      2.57 o 
   6  11  21       18.28       22.16      1.83 o 
   0  12  21        4.32        6.79      1.26 o 
   1  12  21      383.76      376.73      4.22 o 
   2  12  21       14.58       14.03      1.34 o 
   3  12  21       25.92       28.59      1.34 o 
   4  12  21        1.32        1.11      1.22 o 
   5  12  21       16.80       18.86      1.38 o 
   0  13  21      269.09      274.85      5.46 o 
   1  13  21       55.87       57.89      1.59 o 
   2  13  21      160.43      165.91      2.77 o 
   3  13  21       58.54       61.04      1.68 o 
   4  13  21       68.20       65.99      2.56 o 
   5  13  21      235.99      251.93      4.41 o 
   0  14  21       81.60       77.31      2.76 o 
   1  14  21        0.21        0.11      0.98 o 
   2  14  21        0.99        2.90      1.07 o 
   3  14  21       56.96       57.78      1.90 o 
   4  14  21      129.96      132.59      3.18 o 
   0  15  21       49.23       54.36      2.37 o 
   1  15  21       53.26       59.48      1.76 o 
   2  15  21       19.58       21.39      1.45 o 
   3  15  21       11.78       11.99      1.38 o 
   4  15  21       68.20       86.51      4.32 o 
   0  16  21       39.74       41.76      2.26 o 
   1  16  21       75.54       85.56      2.15 o 
   2  16  21       17.45       18.21      1.45 o 
   3  16  21       27.00       24.78      2.89 o 
   0  17  21      238.42      250.82      6.13 o 
   1  17  21      161.47      165.69      4.14 o 
   2  17  21      226.43      230.60      7.07 o 
   0   0  22      581.67      605.78      9.80 o 
   1   0  22        1.30        2.10      0.89 o 
   2   0  22       79.92       93.56      2.71 o 
   3   0  22      323.46      318.26      7.37 o 
   4   0  22        2.48        1.71      1.25 o 
   5   0  22      292.20      303.68      5.73 o 
   6   0  22      316.62      315.57     10.47 o 
   7   0  22        3.58        3.29      1.59 o 
   0   1  22       83.49       75.14      2.07 o 
   1   1  22       75.26       80.39      1.38 o 
   2   1  22      274.22      261.60      3.26 o 
   3   1  22      110.32      118.30      2.14 o 
   4   1  22      260.51      244.94      3.72 o 
   5   1  22       23.95       22.71      1.22 o 
   6   1  22       98.76       95.79      2.82 o 
   7   1  22        1.94       -0.37      1.07 o 
   0   2  22       12.79        8.48      1.01 o 
   1   2  22      258.74      218.89      2.54 o 
   2   2  22       77.50       73.76      1.56 o 
   3   2  22      241.98      218.07      3.10 o 
   4   2  22       46.18       47.15      1.46 o 
   5   2  22      179.71      168.19      2.75 o 
   6   2  22      313.58      323.74      4.09 o 
   7   2  22       33.02       36.59      1.55 o 
   0   3  22      128.28      117.09      2.34 o 
   1   3  22      537.43      468.64      4.46 o 
   2   3  22      318.13      283.24      3.48 o 
   3   3  22       56.38       55.92      1.45 o 
   4   3  22       30.08       28.26      1.23 o 
   5   3  22       20.20       18.94      1.16 o 
   6   3  22       50.67       51.27      1.55 o 
   7   3  22       49.51       52.72      1.75 o 
   0   4  22      282.40      236.08      3.64 o 
   1   4  22      941.11      953.39      8.74 o 
   2   4  22      216.56      228.63      2.99 o 
   3   4  22       39.36       36.68      1.21 o 
   4   4  22      134.41      131.81      2.32 o 
   5   4  22       80.44       75.21      1.87 o 
   6   4  22      386.83      382.89      4.95 o 
   7   4  22       44.42       48.89      1.82 o 
   0   5  22      533.19      581.55      8.32 o 
   1   5  22      205.86      174.27      2.21 o 
   2   5  22      439.45      426.95      4.61 o 
   3   5  22       36.09       32.40      1.50 o 
   4   5  22       53.01       50.76      1.51 o 
   5   5  22        2.53        3.17      1.00 o 
   6   5  22      223.87      236.01      3.80 o 
   7   5  22      107.76      103.79      4.49 o 
   0   6  22       16.48       11.93      1.37 o 
   1   6  22      129.59      125.30      1.83 o 
   2   6  22      194.32      199.96      2.96 o 
   3   6  22       27.89       28.88      1.15 o 
   4   6  22      149.37      146.87      2.36 o 
   5   6  22        0.97        0.67      1.08 o 
   6   6  22       19.92       20.34      1.41 o 
   7   6  22       43.83       56.19      5.19 o 
   0   7  22      284.03      292.30      6.82 o 
   1   7  22      203.45      209.00      2.66 o 
   2   7  22      560.79      558.53      6.10 o 
   3   7  22       10.87       12.85      0.96 o 
   4   7  22       58.13       58.09      1.66 o 
   5   7  22      124.20      122.62      2.40 o 
   6   7  22       48.43       49.99      1.99 o 
   0   8  22      580.68      560.13      8.11 o 
   1   8  22       27.80       32.89      1.11 o 
   2   8  22      354.82      345.08      4.90 o 
   3   8  22      346.77      353.25      4.55 o 
   4   8  22       83.79       81.96      1.84 o 
   5   8  22       73.44       79.79      1.90 o 
   6   8  22      212.23      215.71      3.63 o 
   0   9  22      592.36      591.85      8.62 o 
   1   9  22      362.07      365.03      4.07 o 
   2   9  22       15.46       15.32      1.18 o 
   3   9  22       12.11       14.86      1.08 o 
   4   9  22      409.82      403.19      4.79 o 
   5   9  22      170.10      176.50      2.97 o 
   6   9  22       97.43       97.62      2.67 o 
   0  10  22       37.93       44.53      1.78 o 
   1  10  22      140.57      133.85      2.23 o 
   2  10  22      156.20      163.10      2.51 o 
   3  10  22       20.74       20.68      1.31 o 
   4  10  22       70.64       77.58      2.08 o 
   5  10  22      275.34      276.81      3.78 o 
   6  10  22       65.86       70.62      4.14 o 
   0  11  22      105.73       95.84      2.51 o 
   1  11  22       14.48       18.06      1.16 o 
   2  11  22      191.45      192.11      2.96 o 
   3  11  22      493.04      509.42      7.03 o 
   4  11  22       87.33       97.89      2.10 o 
   5  11  22      137.51      141.53      2.70 o 
   0  12  22       13.44       13.20      1.39 o 
   1  12  22       15.75       18.71      1.07 o 
   2  12  22       42.05       39.83      1.56 o 
   3  12  22        7.19        8.02      1.67 o 
   4  12  22       57.00       62.00      1.82 o 
   5  12  22      158.99      159.04      3.68 o 
   0  13  22        2.71        4.54      1.33 o 
   1  13  22       63.74       64.99      1.77 o 
   2  13  22      229.19      223.17      3.61 o 
   3  13  22       38.05       37.06      1.64 o 
   4  13  22      360.30      372.73      5.32 o 
   0  14  22      134.23      130.89      3.59 o 
   1  14  22      312.56      323.38      4.09 o 
   2  14  22      148.88      151.94      2.92 o 
   3  14  22      207.68      209.93      3.89 o 
   4  14  22       44.38       49.71      3.37 o 
   0  15  22       22.45       27.28      2.02 o 
   1  15  22        2.30        0.99      1.20 o 
   2  15  22       78.76       80.19      2.45 o 
   3  15  22       55.74       51.15      3.11 o 
   0  16  22       13.80       17.31      2.22 o 
   1  16  22       48.65       50.96      2.17 o 
   2  16  22      142.34      172.95      4.70 o 
   1   0  23      543.73      551.26      7.25 o 
   2   0  23      542.67      541.71      8.82 o 
   3   0  23       94.96       80.73      2.58 o 
   4   0  23        0.13       -1.19      1.28 o 
   5   0  23        0.08        1.28      1.41 o 
   6   0  23        0.36        0.10      1.29 o 
   7   0  23       57.18       57.00      3.11 o 
   0   1  23      471.05      427.52      5.84 o 
   1   1  23       59.06       53.23      1.20 o 
   2   1  23      116.29      123.46      2.45 o 
   3   1  23      114.31      118.82      2.19 o 
   4   1  23       66.22       67.78      1.72 o 
   5   1  23       47.26       46.16      1.54 o 
   6   1  23       45.78       49.59      1.54 o 
   7   1  23       91.72       96.68      2.86 o 
   0   2  23      406.89      450.23      6.11 o 
   1   2  23       76.97       76.50      1.43 o 
   2   2  23       67.55       67.38      1.55 o 
   3   2  23      165.57      168.96      2.67 o 
   4   2  23      180.51      183.89      2.87 o 
   5   2  23       24.33       24.89      1.28 o 
   6   2  23        7.98        8.44      1.11 o 
   7   2  23      153.86      156.65      3.57 o 
   0   3  23      406.08      351.95      4.99 o 
   1   3  23       35.15       36.27      1.01 o 
   2   3  23       10.61        8.82      0.90 o 
   3   3  23       51.57       51.73      1.52 o 
   4   3  23       64.90       61.49      1.69 o 
   5   3  23        5.45        7.41      1.15 o 
   6   3  23       21.39       23.23      1.27 o 
   7   3  23      145.45      143.10      7.31 o 
   0   4  23      114.50      101.45      2.44 o 
   1   4  23        3.47        4.50      0.80 o 
   2   4  23      647.88      635.01      6.79 o 
   3   4  23      225.74      215.19      3.21 o 
   4   4  23       42.76       42.09      1.42 o 
   5   4  23       31.69       36.37      1.44 o 
   6   4  23      624.64      640.72      7.08 o 
   7   4  23       21.40       18.93      3.61 o 
   0   5  23       27.92       36.68      1.57 o 
   1   5  23       66.86       69.39      1.42 o 
   2   5  23      118.80      115.94      1.93 o 
   3   5  23      252.65      244.68      3.22 o 
   4   5  23       44.98       45.12      1.49 o 
   5   5  23       43.79       43.48      1.52 o 
   6   5  23       40.80       43.01      1.73 o 
   0   6  23       27.11       30.39      1.50 o 
   1   6  23      257.41      263.36      3.14 o 
   2   6  23       11.60       11.20      0.99 o 
   3   6  23      120.42      122.16      2.33 o 
   4   6  23       87.21       92.20      2.31 o 
   5   6  23      286.22      274.92      4.16 o 
   6   6  23       30.14       33.81      1.64 o 
   0   7  23       85.25       84.75      2.29 o 
   1   7  23      197.26      191.90      2.54 o 
   2   7  23       50.40       51.54      1.42 o 
   3   7  23       29.57       28.59      1.18 o 
   4   7  23      229.40      226.71      3.38 o 
   5   7  23      355.42      365.59      4.82 o 
   6   7  23       38.63       40.33      1.88 o 
   0   8  23      169.09      168.51      3.34 o 
   1   8  23      261.73      264.89      3.27 o 
   2   8  23      118.40      138.37      2.40 o 
   3   8  23      107.70      110.66      2.21 o 
   4   8  23      129.24      136.88      2.39 o 
   5   8  23       88.76       98.15      2.39 o 
   6   8  23      253.26      262.21     11.54 o 
   0   9  23       54.06       64.31      2.14 o 
   1   9  23      170.07      180.24      2.50 o 
   2   9  23      172.07      171.72      2.97 o 
   3   9  23      383.90      372.50      5.14 o 
   4   9  23      158.18      153.25      2.73 o 
   5   9  23        3.15        2.46      1.31 o 
   0  10  23       92.39       90.72      2.98 o 
   1  10  23      120.56      124.32      2.18 o 
   2  10  23       95.82      100.66      2.13 o 
   3  10  23      189.09      197.41      3.11 o 
   4  10  23      158.30      165.34      2.91 o 
   5  10  23      133.35      137.75      3.05 o 
   0  11  23        0.48        0.59      1.43 o 
   1  11  23      164.94      170.61      2.62 o 
   2  11  23      347.29      373.31      5.18 o 
   3  11  23        9.25        7.60      1.33 o 
   4  11  23      109.56      114.71      2.49 o 
   5  11  23      111.84      106.04      3.33 o 
   0  12  23       68.79       69.59      2.70 o 
   1  12  23       63.16       64.78      1.85 o 
   2  12  23       62.16       63.42      1.93 o 
   3  12  23        9.73        9.03      1.26 o 
   4  12  23      184.54      195.83      3.47 o 
   0  13  23      197.27      208.79      4.60 o 
   1  13  23       53.17       57.50      1.91 o 
   2  13  23       93.95       87.88      2.43 o 
   3  13  23      262.45      273.64      4.61 o 
   4  13  23       59.76       67.65      2.73 o 
   0  14  23       48.79       42.48      2.24 o 
   1  14  23       25.09       27.22      1.68 o 
   2  14  23      338.74      341.61      5.39 o 
   3  14  23       21.48       27.40      2.06 o 
   0  15  23      732.83      743.91     12.16 o 
   1  15  23       37.04       36.05      1.95 o 
   2  15  23      118.44      116.70      6.52 o 
   0  16  23       11.99       11.70      2.58 o 
   0   0  24      424.97      375.66     10.73 o 
   1   0  24       31.29       31.77      1.38 o 
   2   0  24      149.51      141.71      3.36 o 
   3   0  24      118.55      115.79      3.37 o 
   4   0  24       42.32       45.60      2.73 o 
   5   0  24        5.77        4.46      1.56 o 
   6   0  24       50.18       51.98      2.35 o 
   0   1  24        0.29        1.85      0.93 o 
   1   1  24      449.00      445.71      4.49 o 
   2   1  24       54.74       48.34      1.44 o 
   3   1  24      245.71      250.87      3.51 o 
   4   1  24       75.71       82.54      1.94 o 
   5   1  24       62.68       65.41      1.83 o 
   6   1  24       55.79       57.23      1.60 o 
   0   2  24      577.40      534.37      7.10 o 
   1   2  24       69.48       72.46      1.38 o 
   2   2  24      108.08      111.82      1.98 o 
   3   2  24       17.49       15.48      1.08 o 
   4   2  24       89.02       90.88      2.02 o 
   5   2  24       84.28       80.22      2.00 o 
   6   2  24      757.92      781.83      8.43 o 
   0   3  24       52.41       48.38      1.76 o 
   1   3  24      422.67      398.86      4.18 o 
   2   3  24       12.02       12.30      0.98 o 
   3   3  24      117.19      117.05      2.22 o 
   4   3  24        0.88        0.21      0.95 o 
   5   3  24      108.61      107.96      2.27 o 
   6   3  24       93.87       93.64      2.09 o 
   0   4  24      154.14      159.34      3.18 o 
   1   4  24      104.16      100.24      1.68 o 
   2   4  24      437.32      470.15      5.29 o 
   3   4  24      255.80      260.82      3.60 o 
   4   4  24       86.24       85.24      1.98 o 
   5   4  24      149.25      140.33      2.60 o 
   6   4  24       96.00      102.49      2.51 o 
   0   5  24      453.23      436.96      6.60 o 
   1   5  24      245.39      246.77      3.02 o 
   2   5  24      120.85      121.17      2.13 o 
   3   5  24       27.68       27.80      1.19 o 
   4   5  24      122.97      122.44      2.33 o 
   5   5  24       18.72       19.66      1.29 o 
   6   5  24       56.65       55.95      1.95 o 
   0   6  24       52.69       69.18      2.15 o 
   1   6  24      262.26      254.41      3.33 o 
   2   6  24      211.99      223.43      3.06 o 
   3   6  24      168.86      177.98      2.56 o 
   4   6  24       89.54       80.97      1.92 o 
   5   6  24      124.60      123.74      2.66 o 
   6   6  24      121.01      128.09      5.17 o 
   0   7  24      143.98      130.38      2.88 o 
   1   7  24        7.16        6.71      0.92 o 
   2   7  24       57.13       56.14      1.64 o 
   3   7  24      118.98      125.30      2.19 o 
   4   7  24      289.06      285.57      4.31 o 
   5   7  24       87.93       94.47      2.22 o 
   0   8  24       24.99       22.45      1.50 o 
   1   8  24      491.99      529.47      5.59 o 
   2   8  24      133.35      138.39      2.47 o 
   3   8  24      102.20      101.49      2.17 o 
   4   8  24       20.76       20.35      1.29 o 
   5   8  24      573.51      580.40      6.98 o 
   0   9  24      271.58      280.62      4.84 o 
   1   9  24      352.26      354.45      4.06 o 
   2   9  24       74.80       73.94      2.22 o 
   3   9  24      340.42      351.98      4.97 o 
   4   9  24      437.60      441.39      6.79 o 
   5   9  24      180.33      184.98      4.55 o 
   0  10  24      199.91      221.19      4.95 o 
   1  10  24      160.42      171.37      2.81 o 
   2  10  24       94.58       92.88      2.10 o 
   3  10  24       12.13       10.84      1.21 o 
   4  10  24      127.67      135.24      2.66 o 
   5  10  24       32.38       29.65      3.04 o 
   0  11  24      965.95      950.68     15.05 o 
   1  11  24       27.74       29.22      1.63 o 
   2  11  24       63.81       71.21      2.06 o 
   3  11  24      729.61      761.91     10.27 o 
   4  11  24       54.83       57.04      2.15 o 
   0  12  24       20.55       20.80      1.82 o 
   1  12  24       15.37       17.90      1.38 o 
   2  12  24       24.43       24.03      1.64 o 
   3  12  24      124.43      130.39      3.03 o 
   4  12  24        3.01        4.88      3.52 o 
   0  13  24      100.62      105.32      3.25 o 
   1  13  24      367.41      388.14      5.93 o 
   2  13  24      132.40      141.49      3.48 o 
   3  13  24       49.96       52.94      3.71 o 
   0  14  24        0.57        0.27      1.92 o 
   1  14  24       94.67       97.91      3.00 o 
   2  14  24       56.96       59.12      5.02 o 
   0  15  24      158.18      167.65      6.01 o 
   1  15  24      313.84      334.18      9.30 o 
   1   0  25       71.41       68.78      2.13 o 
   2   0  25      288.79      283.70      6.26 o 
   3   0  25      558.02      576.03      9.52 o 
   4   0  25        2.48        0.87      1.44 o 
   5   0  25      295.41      315.11      6.12 o 
   6   0  25      521.09      551.68      8.51 o 
   0   1  25        0.52        0.52      1.00 o 
   1   1  25       94.20       92.54      1.61 o 
   2   1  25       79.54       79.88      1.85 o 
   3   1  25      217.22      205.67      3.12 o 
   4   1  25       21.33       21.23      1.25 o 
   5   1  25       51.63       54.43      1.73 o 
   6   1  25       18.80       20.64      1.35 o 
   0   2  25      529.06      509.61      7.53 o 
   1   2  25       56.58       52.60      1.30 o 
   2   2  25      144.84      155.55      2.57 o 
   3   2  25       33.61       32.66      1.34 o 
   4   2  25       17.52       16.31      1.21 o 
   5   2  25      558.10      564.55      6.78 o 
   6   2  25       24.87       31.68      1.92 o 
   0   3  25       33.67       33.31      1.61 o 
   1   3  25       15.94       15.20      1.10 o 
   2   3  25       87.97       82.64      1.77 o 
   3   3  25      265.51      256.72      3.61 o 
   4   3  25       23.11       21.77      1.29 o 
   5   3  25       25.15       27.84      1.42 o 
   6   3  25      185.90      200.98      5.24 o 
   0   4  25       19.53       17.84      1.40 o 
   1   4  25      248.86      236.69      2.97 o 
   2   4  25       21.87       25.34      1.11 o 
   3   4  25      186.93      185.31      2.93 o 
   4   4  25       27.43       27.50      1.35 o 
   5   4  25      151.57      156.23      2.79 o 
   6   4  25      247.55      274.14     10.97 o 
   0   5  25       12.65       12.38      1.33 o 
   1   5  25       22.29       24.86      1.14 o 
   2   5  25       34.94       33.09      1.25 o 
   3   5  25        3.91        2.90      1.03 o 
   4   5  25      158.75      160.26      2.77 o 
   5   5  25       60.43       59.30      2.03 o 
   6   5  25      236.90      248.06     10.43 o 
   0   6  25       69.67       75.24      2.26 o 
   1   6  25      388.63      402.97      4.71 o 
   2   6  25      134.28      137.76      2.31 o 
   3   6  25      861.98      842.63      8.97 o 
   4   6  25      135.54      136.07      2.54 o 
   5   6  25      241.10      240.69      3.91 o 
   0   7  25        0.18        0.06      1.18 o 
   1   7  25      119.30      114.06      2.07 o 
   2   7  25      142.60      146.46      2.57 o 
   3   7  25       25.96       24.33      1.27 o 
   4   7  25      241.28      241.92      3.65 o 
   5   7  25       16.53       16.88      1.35 o 
   0   8  25        4.47        2.74      1.29 o 
   1   8  25      244.74      254.88      3.38 o 
   2   8  25      541.88      557.40      6.61 o 
   3   8  25      133.34      132.91      2.53 o 
   4   8  25      101.85       96.54      2.40 o 
   5   8  25       68.07       64.56      5.87 o 
   0   9  25       52.02       48.12      1.93 o 
   1   9  25       11.11       11.10      1.04 o 
   2   9  25      170.73      172.37      3.07 o 
   3   9  25      337.66      347.19      4.98 o 
   4   9  25       58.80       63.14      1.97 o 
   5   9  25       64.58       67.27      5.92 o 
   0  10  25        0.78       -1.44      1.24 o 
   1  10  25      259.71      259.64      3.71 o 
   2  10  25      167.73      166.48      2.85 o 
   3  10  25       54.76       55.48      1.74 o 
   4  10  25       72.02       81.43      3.45 o 
   0  11  25      176.73      176.69      4.42 o 
   1  11  25      129.45      127.89      3.05 o 
   2  11  25      246.80      250.35      3.97 o 
   3  11  25      202.23      207.05      3.91 o 
   4  11  25      122.17      123.14      7.74 o 
   0  12  25        3.13        4.70      2.36 o 
   1  12  25      190.10      207.52      3.53 o 
   2  12  25       56.91       59.29      2.39 o 
   3  12  25       44.28       50.31      3.54 o 
   0  13  25      399.53      428.84      7.83 o 
   1  13  25      482.47      490.00      8.02 o 
   2  13  25        1.95        4.29      2.58 o 
   0  14  25        1.72        1.87      4.13 o 
   1  14  25       77.62       83.64      4.54 o 
   0   0  26       14.37       17.02      1.80 o 
   1   0  26        6.72        7.97      1.41 o 
   2   0  26      185.32      183.75      4.68 o 
   3   0  26      315.91      326.98      6.15 o 
   4   0  26       13.91       15.10      1.74 o 
   5   0  26        5.85        7.12      2.73 o 
   0   1  26       81.14       78.30      2.11 o 
   1   1  26      193.30      202.87      2.85 o 
   2   1  26       31.63       31.14      1.32 o 
   3   1  26       54.73       48.55      1.56 o 
   4   1  26       99.31       99.04      2.21 o 
   5   1  26       27.70       35.80      1.54 o 
   6   1  26       83.94       98.23      4.54 o 
   0   2  26        3.22        7.79      1.24 o 
   1   2  26       27.62       25.01      1.12 o 
   2   2  26       20.41       22.33      1.19 o 
   3   2  26       57.60       61.39      1.74 o 
   4   2  26      129.72      138.76      2.59 o 
   5   2  26       44.21       45.68      1.68 o 
   0   3  26      145.32      164.70      3.35 o 
   1   3  26      140.87      141.23      2.31 o 
   2   3  26      170.72      165.82      2.73 o 
   3   3  26       46.00       41.56      1.48 o 
   4   3  26      157.96      158.77      2.80 o 
   5   3  26       14.82       17.67      1.33 o 
   0   4  26      151.08      158.57      3.26 o 
   1   4  26      279.11      287.97      3.89 o 
   2   4  26      328.55      345.51      4.56 o 
   3   4  26      516.03      546.11      6.51 o 
   4   4  26      127.93      124.99      2.49 o 
   5   4  26      368.39      381.61      5.04 o 
   0   5  26       64.69       64.70      2.18 o 
   1   5  26       64.90       67.97      1.68 o 
   2   5  26      170.82      164.33      2.58 o 
   3   5  26       90.54       91.89      2.02 o 
   4   5  26      290.66      291.76      4.10 o 
   5   5  26        3.19        5.58      1.65 o 
   0   6  26       35.15       38.25      1.77 o 
   1   6  26       42.61       44.80      1.40 o 
   2   6  26      101.39      104.72      2.17 o 
   3   6  26      168.00      171.91      2.92 o 
   4   6  26      325.00      326.44      4.77 o 
   5   6  26      128.66      138.03      5.38 o 
   0   7  26       24.72       28.65      1.67 o 
   1   7  26       17.35       18.95      1.13 o 
   2   7  26       19.07       16.81      1.21 o 
   3   7  26      710.80      721.10      8.37 o 
   4   7  26       12.32       14.27      1.31 o 
   5   7  26      122.24      139.67      5.30 o 
   0   8  26       49.88       56.75      2.10 o 
   1   8  26       40.49       41.59      1.39 o 
   2   8  26      158.39      162.62      2.78 o 
   3   8  26       72.45       71.92      2.14 o 
   4   8  26       12.00       11.57      1.40 o 
   0   9  26      151.02      165.23      3.51 o 
   1   9  26       75.89       75.33      1.83 o 
   2   9  26       16.91       16.35      1.35 o 
   3   9  26      110.09      110.72      2.60 o 
   4   9  26       58.69       67.09      3.13 o 
   0  10  26      128.90      119.23      3.41 o 
   1  10  26      118.93      117.58      2.37 o 
   2  10  26      250.01      253.48      3.77 o 
   3  10  26      663.66      696.55      8.24 o 
   4  10  26       11.15       13.82      3.78 o 
   0  11  26       14.42       11.89      1.86 o 
   1  11  26       75.50       81.01      2.22 o 
   2  11  26       56.71       63.17      2.05 o 
   3  11  26       15.88       18.15      2.70 o 
   0  12  26       23.55       22.29      1.94 o 
   1  12  26      113.86      117.67      3.30 o 
   2  12  26      381.88      399.32     10.77 o 
   0  13  26       14.72       15.65      4.33 o 
   1  13  26      102.54      106.82      3.90 o 
   1   0  27       12.85        9.41      1.36 o 
   2   0  27      205.47      208.63      5.70 o 
   3   0  27       53.28       62.19      2.55 o 
   4   0  27      638.84      639.66     10.66 o 
   5   0  27       16.49       18.00      2.79 o 
   0   1  27        9.80       10.03      1.34 o 
   1   1  27      183.48      175.47      2.89 o 
   2   1  27       30.20       34.45      1.40 o 
   3   1  27       31.21       31.53      1.41 o 
   4   1  27      128.24      128.63      2.53 o 
   5   1  27       51.58       48.02      2.39 o 
   0   2  27        5.26        3.43      1.45 o 
   1   2  27      302.19      297.87      4.00 o 
   2   2  27       58.38       59.84      1.75 o 
   3   2  27       52.13       60.15      1.76 o 
   4   2  27      127.59      132.74      3.81 o 
   5   2  27      247.75      250.69      5.33 o 
   0   3  27      871.55      857.35     12.00 o 
   1   3  27       78.48       83.48      2.09 o 
   2   3  27       40.83       41.76      1.43 o 
   3   3  27      232.53      246.70      3.64 o 
   4   3  27      299.84      291.92      4.14 o 
   5   3  27       88.97       93.58      4.58 o 
   0   4  27       26.28       30.76      1.99 o 
   1   4  27       20.80       22.04      1.24 o 
   2   4  27      344.57      353.69      4.62 o 
   3   4  27      405.87      413.95      5.27 o 
   4   4  27       75.95       76.30      2.04 o 
   5   4  27      232.52      254.20      7.62 o 
   0   5  27       97.14       88.12      2.50 o 
   1   5  27      315.49      315.51      4.23 o 
   2   5  27       32.64       34.19      1.43 o 
   3   5  27       22.43       21.90      1.29 o 
   4   5  27      106.78      115.49      2.44 o 
   0   6  27        2.43        2.84      1.29 o 
   1   6  27       99.62      107.97      2.22 o 
   2   6  27       52.05       54.21      1.89 o 
   3   6  27       17.88       15.90      1.28 o 
   4   6  27       83.67       92.77      2.78 o 
   0   7  27        0.42        1.78      1.30 o 
   1   7  27       96.71       91.25      2.07 o 
   2   7  27      119.26      120.00      2.40 o 
   3   7  27      509.32      526.30      7.44 o 
   4   7  27       74.58       81.39      3.46 o 
   0   8  27      172.88      177.72      3.66 o 
   1   8  27      133.94      132.05      2.49 o 
   2   8  27       17.88       19.66      1.41 o 
   3   8  27       60.18       70.15      2.15 o 
   4   8  27        8.78        7.53      4.52 o 
   0   9  27      132.97      148.08      3.42 o 
   1   9  27      151.55      155.81      2.78 o 
   2   9  27      249.62      266.46      4.17 o 
   3   9  27      312.81      331.40     11.35 o 
   0  10  27      351.82      363.36      6.90 o 
   1  10  27      137.64      140.75      2.85 o 
   2  10  27      253.45      258.51      5.62 o 
   3  10  27       72.16       81.10      4.04 o 
   0  11  27        0.04       -1.49      1.59 o 
   1  11  27      477.98      481.47      7.68 o 
   2  11  27      449.39      483.48     10.19 o 
   0  12  27      186.97      194.28      5.29 o 
   0   0  28      668.23      661.88     21.05 o 
   1   0  28        4.99        4.94      1.36 o 
   2   0  28      113.00      111.18      3.39 o 
   3   0  28      156.93      150.75      5.74 o 
   4   0  28      100.97       99.74      3.32 o 
   0   1  28      101.17      105.74      2.74 o 
   1   1  28       25.47       27.62      1.35 o 
   2   1  28       35.36       38.34      1.49 o 
   3   1  28      473.18      497.71      6.13 o 
   4   1  28      186.09      199.89      3.28 o 
   0   2  28        0.00       -0.24      1.23 o 
   1   2  28      135.03      133.94      2.64 o 
   2   2  28      882.41      888.56      9.89 o 
   3   2  28      552.30      584.05      6.97 o 
   4   2  28      110.14      115.05      2.46 o 
   0   3  28       80.77       86.47      2.47 o 
   1   3  28      351.51      332.47      4.41 o 
   2   3  28       29.78       33.44      1.45 o 
   3   3  28      343.68      361.72      4.80 o 
   4   3  28      232.84      250.62      4.78 o 
   0   4  28       60.68       60.10      2.59 o 
   1   4  28      371.43      370.31      4.80 o 
   2   4  28      250.55      253.30      3.96 o 
   3   4  28      337.86      339.71      4.38 o 
   4   4  28      224.59      246.75      6.01 o 
   0   5  28      151.61      145.05      3.74 o 
   1   5  28       19.91       21.91      1.32 o 
   2   5  28      137.02      137.50      2.77 o 
   3   5  28       89.08       89.76      2.21 o 
   4   5  28       51.64       60.74      2.93 o 
   0   6  28      205.37      194.68      3.90 o 
   1   6  28       44.89       47.89      1.61 o 
   2   6  28      120.15      125.92      2.48 o 
   3   6  28       14.81       14.81      2.36 o 
   4   6  28       54.08       63.47      5.51 o 
   0   7  28      655.21      650.27     10.77 o 
   1   7  28       39.95       41.46      1.55 o 
   2   7  28      106.71      106.16      2.30 o 
   3   7  28       44.87       48.73      5.55 o 
   0   8  28      123.17      131.19      3.61 o 
   1   8  28       64.32       63.79      1.86 o 
   2   8  28      111.38      116.79      2.66 o 
   3   8  28      122.49      123.65      7.01 o 
   0   9  28      106.92      114.53      3.38 o 
   1   9  28      275.78      278.44      4.13 o 
   2   9  28      105.03      110.65      3.37 o 
   0  10  28      355.25      342.34      9.16 o 
   1  10  28       77.28       82.81      2.57 o 
   1   0  29        8.04        6.29      1.59 o 
   2   0  29       20.46       29.37      2.18 o 
   3   0  29      390.91      405.40      7.45 o 
   0   1  29        3.10        4.61      1.52 o 
   1   1  29      270.45      268.18      4.20 o 
   2   1  29       89.15       86.12      2.13 o 
   3   1  29      458.20      465.77      5.87 o 
   0   2  29      119.74      120.25      2.97 o 
   1   2  29       23.19       25.76      1.81 o 
   2   2  29       73.72       78.41      1.96 o 
   3   2  29      507.43      525.84      6.47 o 
   4   2  29      117.85      125.06      7.01 o 
   0   3  29        7.50       10.11      1.63 o 
   1   3  29      132.37      138.30      3.36 o 
   2   3  29      279.63      269.87      4.17 o 
   3   3  29      325.35      338.95      4.62 o 
   0   4  29       23.61       23.64      1.87 o 
   1   4  29       80.52       79.99      2.03 o 
   2   4  29      145.41      144.83      2.88 o 
   3   4  29       78.81       84.84      3.08 o 
   0   5  29      161.48      164.41      4.00 o 
   1   5  29       52.68       53.87      1.69 o 
   2   5  29      169.33      180.35      3.59 o 
   3   5  29      302.83      322.61     12.38 o 
   0   6  29       46.64       57.54      2.48 o 
   1   6  29      117.28      116.66      2.64 o 
   2   6  29        8.29        9.37      1.49 o 
   3   6  29       23.25       30.50      3.88 o 
   0   7  29       28.66       30.79      2.13 o 
   1   7  29        8.90        9.83      1.21 o 
   2   7  29      420.75      423.96      6.87 o 
   0   8  29       26.10       31.40      3.43 o 
   1   8  29      111.05      111.86      2.62 o 
   2   8  29       42.76       38.24      4.43 o 
   0   9  29       54.30       51.72      3.48 o 
   0   0  30      768.33      753.02     24.31 o 
   1   0  30      105.79       96.42      7.58 o 
   2   0  30      251.18      274.94      6.56 o 
   3   0  30      240.82      256.05     11.11 o 
   0   1  30        5.29       11.46      2.44 o 
   1   1  30      242.66      242.10      3.87 o 
   2   1  30       15.46       20.96      2.09 o 
   3   1  30       35.28       41.43      3.63 o 
   0   2  30       13.19       15.64      6.19 o 
   1   2  30      224.47      215.30      3.61 o 
   2   2  30      146.03      153.17      4.06 o 
   3   2  30      108.60      107.38      7.03 o 
   0   3  30      162.31      173.93      6.67 o 
   1   3  30      248.97      247.45      3.95 o 
   2   3  30      199.80      205.26      4.73 o 
   0   4  30       45.93       52.21      2.40 o 
   1   4  30      126.53      131.77      3.00 o 
   2   4  30      194.02      196.35      4.65 o 
   0   5  30      592.94      618.46     12.08 o 
   1   5  30       26.44       27.36      1.98 o 
   2   5  30       15.81       20.04      3.69 o 
   0   6  30       10.03        7.24      2.01 o 
   1   6  30      231.60      231.10      4.13 o 
   0   7  30       33.39       34.01      2.56 o 
   1   0  31       17.13       12.22      3.99 o 
   1   1  31      718.93      758.19     17.25 o 
   1   2  31       15.80       14.42      3.67 o 
   1   3  31     1098.40     1126.18     20.38 o 
   0   4  31       25.17       29.01      4.43 o 
                                                 
